# Supplementary material for: 5,11-Dimethyl­dibenzo[b,f][1,5]diazocine-6,12(5H,11H)-dione
Source: Acta Crystallogr Sect E Struct Rep Online. 2008 Jan 18;64(Pt 2):o469. doi: 10.1107/S1600536808001281 (PMC2960302; doi:10.1107/S1600536808001281)
Supplement: Supplementary file 1 [file e-64-0o469-sup1.cif]

##############################################################################
###                                                                        ###
###        Electronic paper (Acta Crystallographica Section E)             ###
###                                                                        ###
##############################################################################
#                                                                            #
# This CIF contains the data in a paper accepted for publication in Acta     #
# Crystallographica Section E. It conforms to the requirements of Notes      #
# for Authors for Section E, and has been peer reviewed under the auspices   #
# of the IUCr Commission on Journals.                                        #
#                                                                            #
# Full details of the Crystallographic Information File format               #
# are given in the paper "The Crystallographic Information File (CIF):       #
# a New Standard Archive File for Crystallography" by S. R. Hall, F. H.      #
# Allen and I. D. Brown [Acta Cryst. (1991), A47, 655-685].                  #
#                                                                            #
# The current version of the core CIF dictionary is obtainable from          #
# ftp://ftp.iucr.org/pub/cif_core.dic. The current version number is 2.1.    #
#                                                                            #
# Software is freely available for graphical display of the structure(s) in  #
# this CIF.  For information consult the CIF home page http://www.iucr.org/  #
# cif/home.html                                                              #
#                                                                            #
##############################################################################
                                             
data_global
_audit_creation_method     'from SHELXL97 CIF and IUCr SHELXL97-template'
_journal_date_recd_electronic     2008-01-07
_journal_date_accepted     2008-01-13
_journal_name_full     'Acta Crystallographica, Section E'
_journal_year     2008
_journal_volume     64
_journal_issue      2
_journal_page_first     o469
_journal_page_last     o469
_journal_paper_category     QO
_journal_coeditor_code     HK2415
_publ_contact_author_name     'Dr Andrew C. Try'
_publ_contact_author_address
;
Department of Chemistry and Biomolecular Sciences
Building F7B
Macquarie University
NSW 2109
Australia
;
_publ_contact_author_email     andrew.try@mq.edu.au
_publ_contact_author_fax     '612 9850 8313'
_publ_contact_author_phone     '612 9850 8291'
_publ_section_title
;
5,11-Dimethyldibenzo[<i>b</i>,<i>f</i>][1,5]diazocine-6,12(5H,11H)-dione
;
loop_
    _publ_author_name
    _publ_author_address
    'Mahon, Andrew B.'
;
Department of Chemistry and Biomolecular Sciences
Building F7B
Macquarie University
NSW 2109
Australia
;
    'Jensen, Paul'
;
Crystal Structure Analysis Facility
School of Chemistry, F11
University of Sydney
NSW 2006
Australia
;
    'Try, Andrew C.'
;
Department of Chemistry and Biomolecular Sciences
Building F7B
Macquarie University
NSW 2109
Australia
;
data_I
_audit_creation_method     SHELXL97
_chemical_name_systematic
;
5,11-Dimethyldibenzo[b,f][1,5]diazocine-6,12(5H,11H)-dione
;
_chemical_name_common
;
N,N'-dimethyldianthranilide
;
_chemical_formula_moiety     'C16 H14 N2 O2'
_chemical_formula_sum     'C16 H14 N2 O2'
_chemical_formula_iupac     'C16 H14 N2 O2'
_chemical_formula_weight     266.29
_chemical_melting_point     484
_symmetry_cell_setting     monoclinic
_symmetry_space_group_name_H-M     'P 21/c'
_symmetry_space_group_name_Hall     '-P 2ybc'
loop_
    _symmetry_equiv_pos_as_xyz
    'x, y, z'
    '-x, y+1/2, -z+1/2'
    '-x, -y, -z'
    'x, -y-1/2, z-1/2'
_cell_length_a     11.2715(10)
_cell_length_b     7.9113(7)
_cell_length_c     15.4100(14)
_cell_angle_alpha     90.00
_cell_angle_beta     101.6110(10)
_cell_angle_gamma     90.00
_cell_volume     1346.0(2)
_cell_formula_units_Z     4
_cell_measurement_reflns_used     5797
_cell_measurement_theta_min     2.6988
_cell_measurement_theta_max     28.2912
_cell_measurement_temperature     150(2)
_exptl_crystal_description     prism
_exptl_crystal_colour     colourless
_exptl_crystal_size_max     0.55
_exptl_crystal_size_mid     0.42
_exptl_crystal_size_min     0.24
_exptl_crystal_density_diffrn     1.314
_exptl_crystal_density_meas     ?
_exptl_crystal_density_method     'not measured'
_exptl_crystal_F_000     560
_exptl_absorpt_coefficient_mu     0.088
_exptl_absorpt_correction_type     multi-scan
_exptl_absorpt_process_details     '(SADABS; Sheldrick, 1996)'
_exptl_absorpt_correction_T_min     0.901
_exptl_absorpt_correction_T_max     0.979
_diffrn_ambient_temperature     150(2)
_diffrn_radiation_type     MoK\a
_diffrn_radiation_wavelength     0.71073
_diffrn_radiation_source     'fine-focus sealed tube'
_diffrn_radiation_monochromator     graphite
_diffrn_measurement_device_type     'Bruker 1000 CCD area-detector'
_diffrn_measurement_method     \w
_diffrn_detector_area_resol_mean     ?
_diffrn_reflns_number     12897
_diffrn_reflns_av_R_equivalents     0.0219
_diffrn_reflns_av_sigmaI/netI     0.0178
_diffrn_reflns_theta_min     1.84
_diffrn_reflns_theta_max     28.30
_diffrn_reflns_theta_full     27.50
_diffrn_measured_fraction_theta_max     0.949
_diffrn_measured_fraction_theta_full     0.990
_diffrn_reflns_limit_h_min     -14
_diffrn_reflns_limit_h_max     14
_diffrn_reflns_limit_k_min     -10
_diffrn_reflns_limit_k_max     10
_diffrn_reflns_limit_l_min     -20
_diffrn_reflns_limit_l_max     20
_diffrn_standards_number     141
_diffrn_standards_interval_count     ?
_diffrn_standards_interval_time     ?
_diffrn_standards_decay_%     0.24
_refine_special_details
;
 Refinement of F^2^ against ALL reflections.  The weighted R-factor wR and
 goodness of fit S are based on F^2^, conventional R-factors R are based
 on F, with F set to zero for negative F^2^. The threshold expression of
 F^2^ > 2sigma(F^2^) is used only for calculating R-factors(gt) etc. and is
 not relevant to the choice of reflections for refinement.  R-factors based
 on F^2^ are statistically about twice as large as those based on F, and R-
 factors based on ALL data will be even larger.
;
_reflns_number_total     3175
_reflns_number_gt     2686
_reflns_threshold_expression     I>2\s(I)
_refine_ls_structure_factor_coef     Fsqd
_refine_ls_matrix_type     full
_refine_ls_R_factor_all     0.0449
_refine_ls_R_factor_gt     0.0371
_refine_ls_wR_factor_gt     0.0970
_refine_ls_wR_factor_ref     0.1044
_refine_ls_goodness_of_fit_ref     1.038
_refine_ls_restrained_S_all     1.038
_refine_ls_number_reflns     3175
_refine_ls_number_parameters     185
_refine_ls_number_restraints     1
_refine_ls_hydrogen_treatment     constr
_refine_ls_weighting_scheme     calc
_refine_ls_weighting_details
       'calc w = 1/[\s^2^(Fo^2^)+(0.0528P)^2^+0.3606P] where P=(Fo^2^+2Fc^2^)/3'
_atom_sites_solution_hydrogens     geom
_atom_sites_solution_primary     direct
_atom_sites_solution_secondary     difmap
_refine_ls_shift/su_max     0.000
_refine_ls_shift/su_mean     0.000
_refine_diff_density_max     0.233
_refine_diff_density_min     -0.233
_refine_ls_extinction_method     none
_refine_ls_extinction_coef     ?
loop_
    _atom_type_symbol
    _atom_type_description
    _atom_type_scat_dispersion_real
    _atom_type_scat_dispersion_imag
    _atom_type_scat_source
    'C' 'C' 0.0033 0.0016
                         'International Tables Vol C Tables 4.2.6.8 and 6.1.1.4'
    'H' 'H' 0.0000 0.0000
                         'International Tables Vol C Tables 4.2.6.8 and 6.1.1.4'
    'N' 'N' 0.0061 0.0033
                         'International Tables Vol C Tables 4.2.6.8 and 6.1.1.4'
    'O' 'O' 0.0106 0.0060
                         'International Tables Vol C Tables 4.2.6.8 and 6.1.1.4'
_computing_data_collection     'SMART (Bruker, 1998)'
_computing_cell_refinement     'SAINT (Bruker, 2003)'
_computing_data_reduction     'SAINT (Bruker, 2003)'
_computing_structure_solution     'SHELXS97 (Sheldrick, 2008)'
_computing_structure_refinement     'SHELXL97 (Sheldrick, 2008)'
_computing_molecular_graphics
;
X-SEED (Barbour, 2001) and SHELXTL (Bruker, 2003)
;
_computing_publication_material
                                  'modiCIFer (Version Dec-16-2005; Guzei, 2005)'
loop_
    _atom_site_type_symbol
    _atom_site_label
    _atom_site_fract_x
    _atom_site_fract_y
    _atom_site_fract_z
    _atom_site_U_iso_or_equiv
    _atom_site_adp_type
    _atom_site_calc_flag
    _atom_site_refinement_flags
    _atom_site_occupancy
    _atom_site_disorder_assembly
    _atom_site_disorder_group
    O O1 -0.03631(7) 0.20770(12) 0.36470(6) 0.0392(2) Uani d . 1 . .
    O O2 0.32157(9) 0.56190(11) 0.51403(6) 0.0384(2) Uani d . 1 . .
    N N1 0.26191(9) 0.43083(12) 0.38154(6) 0.0293(2) Uani d . 1 . .
    N N2 0.11807(8) 0.19261(12) 0.48395(6) 0.0280(2) Uani d . 1 . .
    C C1 0.07223(10) 0.19025(14) 0.39558(8) 0.0283(2) Uani d . 1 A .
    C C2 0.15986(10) 0.16141(14) 0.33568(7) 0.0270(2) Uani d . 1 . .
    C C3 0.14642(11) 0.01939(15) 0.28107(7) 0.0313(3) Uani d . 1 A .
    H H3 0.0832 -0.0590 0.2833 0.038 Uiso calc R 1 . .
    C C4 0.22439(12) -0.00839(16) 0.22364(8) 0.0346(3) Uani d . 1 . .
    H H4 0.2150 -0.1059 0.1869 0.042 Uiso calc R 1 A .
    C C5 0.31624(12) 0.10641(17) 0.21977(7) 0.0356(3) Uani d . 1 A .
    H H5 0.3706 0.0864 0.1811 0.043 Uiso calc R 1 . .
    C C6 0.32876(11) 0.25014(15) 0.27217(8) 0.0323(3) Uani d . 1 . .
    H H6 0.3905 0.3299 0.2683 0.039 Uiso calc R 1 A .
    C C7 0.25127(10) 0.27809(14) 0.33037(7) 0.0271(2) Uani d . 1 A .
    C C8 0.23206(13) 0.59028(16) 0.33401(9) 0.0410(3) Uani d P 0.75 A 1
    H H8A 0.2291 0.6813 0.3766 0.049 Uiso calc PRD 0.75 A 1
    H H8B 0.1530 0.5801 0.2939 0.049 Uiso calc PR 0.75 A 1
    H H8C 0.2941 0.6162 0.2996 0.049 Uiso calc PRD 0.75 A 1
    C C8' 0.23206(13) 0.59028(16) 0.33401(9) 0.0410(3) Uani d P 0.25 A 2
    H H8D 0.2974 0.6720 0.3534 0.049 Uiso calc PRD 0.25 A 2
    H H8E 0.1562 0.6349 0.3466 0.049 Uiso calc PR 0.25 A 2
    H H8F 0.2226 0.5707 0.2702 0.049 Uiso calc PR 0.25 A 2
    C C9 0.30500(10) 0.43187(14) 0.47035(7) 0.0271(2) Uani d . 1 A .
    C C10 0.33394(10) 0.26308(13) 0.51321(7) 0.0239(2) Uani d . 1 . .
    C C11 0.45333(10) 0.22278(15) 0.55095(7) 0.0272(2) Uani d . 1 A .
    H H11 0.5166 0.2994 0.5460 0.033 Uiso calc R 1 . .
    C C12 0.48022(10) 0.07159(15) 0.59559(7) 0.0304(3) Uani d . 1 . .
    H H12 0.5619 0.0443 0.6210 0.036 Uiso calc R 1 A .
    C C13 0.38820(11) -0.04021(15) 0.60338(7) 0.0309(3) Uani d . 1 A .
    H H13 0.4071 -0.1439 0.6342 0.037 Uiso calc R 1 . .
    C C14 0.26895(11) -0.00143(14) 0.56646(7) 0.0291(2) Uani d . 1 . .
    H H14 0.2059 -0.0777 0.5723 0.035 Uiso calc R 1 A .
    C C15 0.24198(9) 0.14978(14) 0.52073(7) 0.0243(2) Uani d . 1 A .
    C C16 0.03856(11) 0.22890(17) 0.54596(9) 0.0363(3) Uani d P 0.65 B 1
    H H16A -0.0385 0.2743 0.5134 0.044 Uiso calc PR 0.65 B 1
    H H16B 0.0774 0.3121 0.5897 0.044 Uiso calc PR 0.65 B 1
    H H16C 0.0236 0.1246 0.5763 0.044 Uiso calc PR 0.65 B 1
    C C16' 0.03856(11) 0.22890(17) 0.54596(9) 0.0363(3) Uani d P 0.35 B 2
    H H16D -0.0348 0.1596 0.5309 0.044 Uiso calc PR 0.35 B 2
    H H16E 0.0163 0.3488 0.5421 0.044 Uiso calc PR 0.35 B 2
    H H16F 0.0810 0.2026 0.6064 0.044 Uiso calc PR 0.35 B 2
loop_
    _atom_site_aniso_label
    _atom_site_aniso_U_11
    _atom_site_aniso_U_22
    _atom_site_aniso_U_33
    _atom_site_aniso_U_12
    _atom_site_aniso_U_13
    _atom_site_aniso_U_23
    O1 0.0249(4) 0.0477(5) 0.0415(5) -0.0008(4) -0.0015(3) 0.0076(4)
    O2 0.0516(6) 0.0251(4) 0.0385(5) -0.0088(4) 0.0088(4) -0.0029(3)
    N1 0.0320(5) 0.0229(5) 0.0309(5) -0.0034(4) 0.0012(4) 0.0057(4)
    N2 0.0235(4) 0.0306(5) 0.0297(5) -0.0045(4) 0.0045(4) 0.0013(4)
    C1 0.0257(5) 0.0237(5) 0.0330(6) -0.0039(4) 0.0004(4) 0.0043(4)
    C2 0.0271(5) 0.0272(5) 0.0235(5) -0.0012(4) -0.0029(4) 0.0057(4)
    C3 0.0334(6) 0.0278(6) 0.0283(5) -0.0026(4) -0.0045(4) 0.0047(4)
    C4 0.0440(7) 0.0319(6) 0.0242(5) 0.0037(5) -0.0023(5) 0.0014(5)
    C5 0.0417(7) 0.0416(7) 0.0232(5) 0.0062(5) 0.0055(5) 0.0074(5)
    C6 0.0341(6) 0.0349(6) 0.0267(5) -0.0022(5) 0.0036(4) 0.0108(5)
    C7 0.0302(5) 0.0257(5) 0.0226(5) -0.0011(4) -0.0014(4) 0.0064(4)
    C8 0.0490(8) 0.0270(6) 0.0428(7) -0.0010(5) -0.0012(6) 0.0110(5)
    C8' 0.0490(8) 0.0270(6) 0.0428(7) -0.0010(5) -0.0012(6) 0.0110(5)
    C9 0.0255(5) 0.0248(5) 0.0311(6) -0.0062(4) 0.0055(4) 0.0019(4)
    C10 0.0268(5) 0.0245(5) 0.0204(5) -0.0039(4) 0.0044(4) -0.0015(4)
    C11 0.0253(5) 0.0316(6) 0.0245(5) -0.0051(4) 0.0047(4) -0.0022(4)
    C12 0.0277(5) 0.0365(6) 0.0257(5) 0.0022(4) 0.0024(4) -0.0006(4)
    C13 0.0392(6) 0.0279(6) 0.0247(5) 0.0016(5) 0.0045(4) 0.0038(4)
    C14 0.0333(6) 0.0277(6) 0.0258(5) -0.0071(4) 0.0046(4) 0.0016(4)
    C15 0.0244(5) 0.0262(5) 0.0217(5) -0.0042(4) 0.0031(4) -0.0008(4)
    C16 0.0297(6) 0.0417(7) 0.0390(7) -0.0057(5) 0.0107(5) -0.0040(5)
    C16' 0.0297(6) 0.0417(7) 0.0390(7) -0.0057(5) 0.0107(5) -0.0040(5)
_geom_special_details
;
 All esds (except the esd in the dihedral angle between two l.s. planes)
 are estimated using the full covariance matrix.  The cell esds are taken
 into account individually in the estimation of esds in distances, angles
 and torsion angles; correlations between esds in cell parameters are only
 used when they are defined by crystal symmetry.  An approximate
(isotropic)
 treatment of cell esds is used for estimating esds involving l.s. planes.
;
loop_
    _geom_bond_atom_site_label_1
    _geom_bond_atom_site_label_2
    _geom_bond_site_symmetry_2
    _geom_bond_distance
    _geom_bond_publ_flag
    O1 C1 . 1.2280(13) ?
    O2 C9 . 1.2229(14) ?
    N1 C9 . 1.3569(15) ?
    N1 C7 . 1.4346(15) ?
    N1 C8 . 1.4635(14) ?
    N2 C1 . 1.3558(15) ?
    N2 C15 . 1.4380(14) ?
    N2 C16 . 1.4642(15) ?
    C1 C2 . 1.4990(16) ?
    C2 C3 . 1.3936(16) ?
    C2 C7 . 1.3980(15) ?
    C3 C4 . 1.3846(18) ?
    C3 H3 . 0.9500 ?
    C4 C5 . 1.3874(19) ?
    C4 H4 . 0.9500 ?
    C5 C6 . 1.3854(18) ?
    C5 H5 . 0.9500 ?
    C6 C7 . 1.3897(17) ?
    C6 H6 . 0.9500 ?
    C8 H8A . 0.9800 ?
    C8 H8B . 0.9800 ?
    C8 H8C . 0.9800 ?
    C9 C10 . 1.4964(15) ?
    C10 C11 . 1.3913(15) ?
    C10 C15 . 1.3926(14) ?
    C11 C12 . 1.3827(16) ?
    C11 H11 . 0.9500 ?
    C12 C13 . 1.3867(17) ?
    C12 H12 . 0.9500 ?
    C13 C14 . 1.3844(17) ?
    C13 H13 . 0.9500 ?
    C14 C15 . 1.3906(15) ?
    C14 H14 . 0.9500 ?
    C16 H16A . 0.9800 ?
    C16 H16B . 0.9800 ?
    C16 H16C . 0.9800 ?
loop_
    _geom_angle_atom_site_label_1
    _geom_angle_atom_site_label_2
    _geom_angle_atom_site_label_3
    _geom_angle_site_symmetry_1
    _geom_angle_site_symmetry_3
    _geom_angle
    _geom_angle_publ_flag
    C9 N1 C7 . . 122.20(9) ?
    C9 N1 C8 . . 119.94(10) ?
    C7 N1 C8 . . 117.74(9) ?
    C1 N2 C15 . . 122.43(9) ?
    C1 N2 C16 . . 119.90(10) ?
    C15 N2 C16 . . 117.55(9) ?
    O1 C1 N2 . . 122.43(11) ?
    O1 C1 C2 . . 120.47(10) ?
    N2 C1 C2 . . 117.09(9) ?
    C3 C2 C7 . . 119.27(11) ?
    C3 C2 C1 . . 119.31(10) ?
    C7 C2 C1 . . 121.35(10) ?
    C4 C3 C2 . . 120.54(11) ?
    C4 C3 H3 . . 119.7 ?
    C2 C3 H3 . . 119.7 ?
    C3 C4 C5 . . 119.91(11) ?
    C3 C4 H4 . . 120.0 ?
    C5 C4 H4 . . 120.0 ?
    C6 C5 C4 . . 120.11(12) ?
    C6 C5 H5 . . 119.9 ?
    C4 C5 H5 . . 119.9 ?
    C5 C6 C7 . . 120.21(11) ?
    C5 C6 H6 . . 119.9 ?
    C7 C6 H6 . . 119.9 ?
    C6 C7 C2 . . 119.94(11) ?
    C6 C7 N1 . . 119.66(10) ?
    C2 C7 N1 . . 120.34(10) ?
    N1 C8 H8A . . 109.5 ?
    N1 C8 H8B . . 109.5 ?
    N1 C8 H8C . . 109.5 ?
    O2 C9 N1 . . 122.97(10) ?
    O2 C9 C10 . . 120.80(10) ?
    N1 C9 C10 . . 116.21(9) ?
    C11 C10 C15 . . 119.42(10) ?
    C11 C10 C9 . . 119.71(9) ?
    C15 C10 C9 . . 120.75(10) ?
    C12 C11 C10 . . 120.20(10) ?
    C12 C11 H11 . . 119.9 ?
    C10 C11 H11 . . 119.9 ?
    C11 C12 C13 . . 120.13(10) ?
    C11 C12 H12 . . 119.9 ?
    C13 C12 H12 . . 119.9 ?
    C14 C13 C12 . . 120.29(11) ?
    C14 C13 H13 . . 119.9 ?
    C12 C13 H13 . . 119.9 ?
    C13 C14 C15 . . 119.60(10) ?
    C13 C14 H14 . . 120.2 ?
    C15 C14 H14 . . 120.2 ?
    C14 C15 C10 . . 120.36(10) ?
    C14 C15 N2 . . 119.89(9) ?
    C10 C15 N2 . . 119.71(10) ?
    N2 C16 H16A . . 109.5 ?
    N2 C16 H16B . . 109.5 ?
    N2 C16 H16C . . 109.5 ?
loop_
    _geom_torsion_atom_site_label_1
    _geom_torsion_atom_site_label_2
    _geom_torsion_atom_site_label_3
    _geom_torsion_atom_site_label_4
    _geom_torsion_site_symmetry_1
    _geom_torsion_site_symmetry_2
    _geom_torsion_site_symmetry_3
    _geom_torsion_site_symmetry_4
    _geom_torsion
    _geom_torsion_publ_flag
    C15 N2 C1 O1 . . . . 171.43(10) ?
    C16 N2 C1 O1 . . . . -4.45(17) ?
    C15 N2 C1 C2 . . . . -7.30(15) ?
    C16 N2 C1 C2 . . . . 176.82(10) ?
    O1 C1 C2 C3 . . . . -60.48(15) ?
    N2 C1 C2 C3 . . . . 118.28(11) ?
    O1 C1 C2 C7 . . . . 116.44(12) ?
    N2 C1 C2 C7 . . . . -64.81(14) ?
    C7 C2 C3 C4 . . . . 1.56(16) ?
    C1 C2 C3 C4 . . . . 178.54(10) ?
    C2 C3 C4 C5 . . . . -0.46(17) ?
    C3 C4 C5 C6 . . . . -1.08(17) ?
    C4 C5 C6 C7 . . . . 1.52(17) ?
    C5 C6 C7 C2 . . . . -0.41(16) ?
    C5 C6 C7 N1 . . . . -177.39(10) ?
    C3 C2 C7 C6 . . . . -1.12(15) ?
    C1 C2 C7 C6 . . . . -178.04(10) ?
    C3 C2 C7 N1 . . . . 175.84(9) ?
    C1 C2 C7 N1 . . . . -1.08(15) ?
    C9 N1 C7 C6 . . . . -109.40(12) ?
    C8 N1 C7 C6 . . . . 66.63(14) ?
    C9 N1 C7 C2 . . . . 73.63(14) ?
    C8 N1 C7 C2 . . . . -110.33(12) ?
    C7 N1 C9 O2 . . . . 175.40(11) ?
    C8 N1 C9 O2 . . . . -0.55(18) ?
    C7 N1 C9 C10 . . . . -3.60(15) ?
    C8 N1 C9 C10 . . . . -179.55(10) ?
    O2 C9 C10 C11 . . . . -64.70(15) ?
    N1 C9 C10 C11 . . . . 114.32(11) ?
    O2 C9 C10 C15 . . . . 111.25(12) ?
    N1 C9 C10 C15 . . . . -69.72(14) ?
    C15 C10 C11 C12 . . . . -0.08(16) ?
    C9 C10 C11 C12 . . . . 175.93(10) ?
    C10 C11 C12 C13 . . . . -0.36(16) ?
    C11 C12 C13 C14 . . . . 0.11(17) ?
    C12 C13 C14 C15 . . . . 0.59(17) ?
    C13 C14 C15 C10 . . . . -1.03(16) ?
    C13 C14 C15 N2 . . . . -178.59(10) ?
    C11 C10 C15 C14 . . . . 0.78(16) ?
    C9 C10 C15 C14 . . . . -175.18(10) ?
    C11 C10 C15 N2 . . . . 178.34(9) ?
    C9 C10 C15 N2 . . . . 2.37(15) ?
    C1 N2 C15 C14 . . . . -108.33(12) ?
    C16 N2 C15 C14 . . . . 67.64(14) ?
    C1 N2 C15 C10 . . . . 74.10(14) ?
    C16 N2 C15 C10 . . . . -109.93(12) ?
