# Supplementary material for: 5,11-Dimethyl­dibenzo[b,f][1,5]diazocine-6,12(5H,11H)-dione
Source: Acta Crystallogr Sect E Struct Rep Online. 2008 Jan 18;64(Pt 2):o469. doi: 10.1107/S1600536808001281 (PMC2960302; doi:10.1107/S1600536808001281)
Supplement: Supplementary file 2 [file e-64-0o469-Isup2.hkl]

# 
# h,k,l, Fc-squared, Fo-squared, sigma(Fo-squared) and status flag 
# 
data_I
_shelx_title ' act07pj3 in P2(1)/c' 
_shelx_refln_list_code          4 
_shelx_F_calc_maximum      119.71 
_exptl_crystal_F_000       560.00 
_reflns_d_resolution_high  0.7496 
 
loop_ 
 _symmetry_equiv_pos_as_xyz 
 'x, y, z' 
 '-x, y+1/2, -z+1/2' 
 '-x, -y, -z' 
 'x, -y-1/2, z-1/2' 
 
_cell_length_a    11.2715 
_cell_length_b     7.9113 
_cell_length_c    15.4100 
_cell_angle_alpha  90.000 
_cell_angle_beta  101.611 
_cell_angle_gamma  90.000 
 
_shelx_F_squared_multiplier     1.000 
 
loop_ 
 _refln_index_h 
 _refln_index_k 
 _refln_index_l 
 _refln_F_squared_calc 
 _refln_F_squared_meas 
 _refln_F_squared_sigma 
 _refln_observed_status 
   1   0   0       68.03       59.51      2.18 o 
   2   0   0    10813.21     9309.96    134.68 o 
   3   0   0     3176.20     3166.72     37.20 o 
   4   0   0     2480.16     2378.23     28.16 o 
   5   0   0     1887.36     2041.55     24.41 o 
   6   0   0        0.88        0.19      0.33 o 
   7   0   0        1.19        3.92      0.55 o 
   8   0   0        8.89        4.83      0.87 o 
   9   0   0       30.63       31.53      1.77 o 
  10   0   0      613.59      588.08     10.71 o 
  11   0   0      492.38      488.54     15.12 o 
  12   0   0       21.27       29.93      3.72 o 
  13   0   0       30.34       28.68      2.31 o 
  14   0   0      269.74      335.75      8.07 o 
   1   1   0    14331.14    11041.21    265.51 o 
   2   1   0        3.16        4.95      0.23 o 
   3   1   0      122.34       94.67      1.10 o 
   4   1   0      592.51      573.51      7.66 o 
   5   1   0        6.17        8.62      0.38 o 
   6   1   0     1314.41     1465.39     13.64 o 
   7   1   0        4.41        3.46      0.36 o 
   8   1   0      278.96      279.54      4.02 o 
   9   1   0       69.35       58.70      1.64 o 
  10   1   0        0.80       -0.05      0.60 o 
  11   1   0      242.38      240.70      4.43 o 
  12   1   0       20.07       18.06      1.32 o 
  13   1   0       64.17       72.62      2.88 o 
  14   1   0        3.26        2.82      1.12 o 
   0   2   0      267.14      293.38      3.94 o 
   1   2   0     3390.03     3294.72     23.88 o 
   2   2   0     6607.70     6250.04     53.29 o 
   3   2   0      529.61      545.00      4.53 o 
   4   2   0       73.42       74.25      1.06 o 
   5   2   0        0.15        2.38      0.30 o 
   6   2   0       25.34       25.24      0.68 o 
   7   2   0      116.58      113.55      1.62 o 
   8   2   0      195.52      181.46      2.59 o 
   9   2   0      153.38      140.31      2.67 o 
  10   2   0      328.61      304.13      4.65 o 
  11   2   0        4.69        3.00      0.81 o 
  12   2   0        0.14        0.03      0.82 o 
  13   2   0       86.35       82.11      3.00 o 
  14   2   0       99.70      120.36      4.58 o 
   1   3   0     1691.20     1731.79     14.67 o 
   2   3   0      247.01      274.04      2.62 o 
   3   3   0      275.40      285.19      2.26 o 
   4   3   0       12.44       14.32      0.57 o 
   5   3   0       93.60      103.08      1.46 o 
   6   3   0      138.02      150.32      1.94 o 
   7   3   0        0.83        1.25      0.36 o 
   8   3   0      452.64      447.68      5.16 o 
   9   3   0        9.49       11.55      0.91 o 
  10   3   0      163.34      164.30      3.22 o 
  11   3   0       88.95       81.47      4.21 o 
  12   3   0        3.17        3.11      1.43 o 
  13   3   0        0.07       -0.21      1.33 o 
   0   4   0     2122.05     2249.45     26.94 o 
   1   4   0        9.61        6.20      0.38 o 
   2   4   0       76.18       67.45      1.08 o 
   3   4   0      302.35      333.56      2.84 o 
   4   4   0        0.01       -0.21      0.22 o 
   5   4   0        0.45        0.09      0.28 o 
   6   4   0        0.76        0.21      0.35 o 
   7   4   0        0.06        0.19      0.39 o 
   8   4   0        0.57        0.62      0.61 o 
   9   4   0        8.32        7.17      2.13 o 
  10   4   0      138.22      135.49     12.16 o 
  11   4   0        0.80       -0.45      1.13 o 
  12   4   0       16.51       21.25      2.15 o 
   1   5   0        0.05        1.26      0.33 o 
   2   5   0      147.30      162.85      2.06 o 
   3   5   0       31.17       39.17      0.86 o 
   4   5   0       87.16       85.29      1.12 o 
   5   5   0       81.43       84.99      1.33 o 
   6   5   0      233.19      240.47      2.83 o 
   7   5   0      142.67      136.28      2.21 o 
   8   5   0        5.66        2.57      0.66 o 
   9   5   0       30.56       28.26      1.50 o 
  10   5   0        0.41       -0.45      0.78 o 
  11   5   0        0.01       -0.01      0.96 o 
  12   5   0       19.19       29.22      2.51 o 
   0   6   0      339.09      339.09      5.21 o 
   1   6   0      714.88      726.20      6.92 o 
   2   6   0       28.35       26.84      0.86 o 
   3   6   0      905.28      906.88      8.53 o 
   4   6   0      161.77      162.02      2.58 o 
   5   6   0      223.48      220.55      3.21 o 
   6   6   0      198.44      196.52      3.11 o 
   7   6   0       18.99       18.55      1.15 o 
   8   6   0      139.34      136.68      2.96 o 
   9   6   0       96.41       93.84      2.61 o 
  10   6   0        8.04        9.69      1.39 o 
  11   6   0       20.24       22.44      1.69 o 
   1   7   0       14.71       15.51      1.03 o 
   2   7   0      949.18      972.55     11.33 o 
   3   7   0        0.19       -0.37      0.54 o 
   4   7   0      149.85      157.82      3.63 o 
   5   7   0       11.66       10.27      0.88 o 
   6   7   0       33.45       36.98      1.57 o 
   7   7   0      155.09      156.13      3.20 o 
   8   7   0       10.17       12.91      1.07 o 
   9   7   0        6.00        5.67      1.14 o 
  10   7   0       35.77       30.56      1.83 o 
   0   8   0       89.99       88.13      4.68 o 
   1   8   0        7.73        5.78      2.87 o 
   2   8   0       53.91       47.87      2.05 o 
   3   8   0        0.91        1.68      0.84 o 
   4   8   0        6.11        3.19      0.76 o 
   5   8   0       91.24       90.37      2.14 o 
   6   8   0        8.29        7.02      1.03 o 
   7   8   0        0.01       -0.90      0.90 o 
   8   8   0        0.41       -0.24      1.21 o 
   9   8   0       28.02       28.39      3.33 o 
   1   9   0        7.87        9.30      1.34 o 
   2   9   0        0.63       -0.86      1.01 o 
   3   9   0       44.62       40.04      2.16 o 
   4   9   0        2.09        0.98      1.15 o 
   5   9   0       15.05       14.58      2.52 o 
   6   9   0       18.74       21.81      2.97 o 
   7   9   0       38.34       44.25      2.50 o 
   0  10   0        0.11        0.42      1.53 o 
   1  10   0       78.45       89.38      5.38 o 
   2  10   0        8.82        9.01      1.59 o 
   3  10   0       34.53       41.00      3.37 o 
   4  10   0       19.45       19.86      3.41 o 
 -14   1   1       27.62       34.66      1.89 o 
 -13   1   1        3.51        3.18      1.01 o 
 -12   1   1       14.55       16.52      1.22 o 
 -11   1   1      117.47      120.27      2.81 o 
 -10   1   1      194.68      196.20      3.38 o 
  -9   1   1       17.99       17.65      0.99 o 
  -8   1   1      499.41      500.07      4.96 o 
  -7   1   1      299.48      279.31      3.16 o 
  -6   1   1      127.48      137.38      2.08 o 
  -5   1   1     2928.46     2976.76     24.91 o 
  -4   1   1        3.74        2.46      0.24 o 
  -3   1   1     4004.34     3842.15     31.84 o 
  -2   1   1      500.77      483.43      4.24 o 
  -1   1   1       65.06       62.03      1.08 o 
   0   1   1      395.99      350.94      3.09 o 
   1   1   1      249.42      256.20      2.32 o 
   2   1   1     8981.26     8209.98     72.30 o 
   3   1   1      910.74      960.51      8.26 o 
   4   1   1       85.82       90.37      1.52 o 
   5   1   1      281.96      294.57      3.19 o 
   6   1   1      368.97      391.47      3.84 o 
   7   1   1      129.02      147.71      1.85 o 
   8   1   1      185.02      182.40      3.02 o 
   9   1   1      415.01      409.72      5.62 o 
  10   1   1        9.95        9.45      0.88 o 
  11   1   1        0.40       -0.68      0.71 o 
  12   1   1       65.90       66.52      2.43 o 
  13   1   1       44.72       49.07      2.03 o 
  14   1   1       20.64       19.29      1.99 o 
 -14   2   1        0.39       -0.75      1.48 o 
 -13   2   1       56.70       57.06      4.97 o 
 -12   2   1       29.72       25.82      1.45 o 
 -11   2   1      120.09      116.67      2.62 o 
 -10   2   1        2.10        1.27      0.67 o 
  -9   2   1       44.18       47.43      1.47 o 
  -8   2   1      665.82      658.94      6.33 o 
  -7   2   1        2.36        1.03      0.34 o 
  -6   2   1        8.35        7.78      0.48 o 
  -5   2   1       76.45       85.06      1.40 o 
  -4   2   1     1150.52     1298.14     11.17 o 
  -3   2   1      240.85      227.81      2.48 o 
  -2   2   1      698.59      668.16      4.57 o 
  -1   2   1     2636.35     2670.68     20.55 o 
   0   2   1     1676.81     1654.65     13.90 o 
   1   2   1        0.77        1.73      0.31 o 
   2   2   1     1574.44     1542.01     13.33 o 
   3   2   1       10.91       12.28      0.35 o 
   4   2   1      113.17      127.14      1.54 o 
   5   2   1       15.66        7.37      0.39 o 
   6   2   1      397.50      454.92      4.44 o 
   7   2   1        0.31        1.05      0.34 o 
   8   2   1       62.98       63.90      1.66 o 
   9   2   1       79.71       78.78      3.00 o 
  10   2   1       12.10        8.15      0.88 o 
  11   2   1        5.42        5.50      1.30 o 
  12   2   1       37.14       33.90      1.65 o 
  13   2   1        9.45        8.55      1.23 o 
 -13   3   1        0.10       -0.51      2.55 o 
 -12   3   1       10.67       14.46      2.15 o 
 -11   3   1       16.10       11.94      2.02 o 
 -10   3   1       33.69       34.11      1.63 o 
  -9   3   1      324.66      327.69      5.08 o 
  -8   3   1       37.31       31.66      0.93 o 
  -7   3   1        2.60        3.14      0.42 o 
  -6   3   1       57.04       57.07      1.28 o 
  -5   3   1       40.75       50.72      1.05 o 
  -4   3   1      126.20      147.01      1.57 o 
  -3   3   1      100.82      134.60      1.26 o 
  -2   3   1      440.31      437.61      3.78 o 
  -1   3   1     2060.70     2064.95     18.96 o 
   0   3   1     1970.90     1948.89     16.45 o 
   1   3   1      898.16      928.94      7.08 o 
   2   3   1        0.70        0.58      0.18 o 
   3   3   1       13.64       11.06      0.44 o 
   4   3   1       31.65       34.43      0.65 o 
   5   3   1      445.35      488.63      5.28 o 
   6   3   1      132.54      146.01      2.17 o 
   7   3   1        6.58        5.17      0.47 o 
   8   3   1       11.95       10.03      0.82 o 
   9   3   1        4.11        5.10      0.77 o 
  10   3   1      354.94      331.37      5.03 o 
  11   3   1       66.69       60.12      1.95 o 
  12   3   1        2.31        2.10      1.21 o 
  13   3   1       18.77       22.31      2.25 o 
 -13   4   1       78.85       88.06      3.85 o 
 -12   4   1        4.45        3.96      1.31 o 
 -11   4   1        8.99        8.71      1.48 o 
 -10   4   1       52.97       55.49      3.56 o 
  -9   4   1       79.53       70.57      2.81 o 
  -8   4   1        0.04       -0.52      0.52 o 
  -7   4   1      384.85      376.83      3.89 o 
  -6   4   1       37.10       39.78      0.85 o 
  -5   4   1        0.75        1.42      0.31 o 
  -4   4   1       15.48       16.29      0.47 o 
  -3   4   1      118.69      121.86      1.61 o 
  -2   4   1     1138.96     1184.36      9.59 o 
  -1   4   1     1429.16     1512.02     13.02 o 
   0   4   1      198.36      212.96      2.33 o 
   1   4   1       28.38       42.45      0.92 o 
   2   4   1        2.79        3.04      0.28 o 
   3   4   1      124.16      110.77      1.35 o 
   4   4   1      134.79      127.35      1.36 o 
   5   4   1      271.86      279.89      2.86 o 
   6   4   1      172.35      167.29      2.21 o 
   7   4   1      251.72      235.09      3.13 o 
   8   4   1      132.05      130.46      2.58 o 
   9   4   1       21.32       20.74      1.77 o 
  10   4   1       19.76       23.57      1.92 o 
  11   4   1        1.50       -0.22      1.10 o 
  12   4   1        0.94       -0.53      1.25 o 
 -12   5   1        1.65        2.79      1.15 o 
 -11   5   1       10.79        6.92      1.27 o 
 -10   5   1        1.78        1.41      0.82 o 
  -9   5   1        5.45        3.49      0.77 o 
  -8   5   1       11.50        8.21      0.72 o 
  -7   5   1      264.19      269.02      3.44 o 
  -6   5   1       60.40       64.08      1.40 o 
  -5   5   1       49.06       49.18      1.18 o 
  -4   5   1      243.42      229.54      2.50 o 
  -3   5   1      223.66      228.27      3.09 o 
  -2   5   1      420.46      454.34      4.19 o 
  -1   5   1       80.26       69.92      1.18 o 
   0   5   1     2255.59     2394.54     20.40 o 
   1   5   1      704.88      718.66      6.70 o 
   2   5   1      248.56      247.51      2.81 o 
   3   5   1       22.57       21.57      0.64 o 
   4   5   1      218.00      226.05      2.12 o 
   5   5   1      212.78      220.22      2.13 o 
   6   5   1      101.50       99.50      1.63 o 
   7   5   1        2.51        2.46      0.51 o 
   8   5   1      106.35      121.75      3.79 o 
   9   5   1        3.76        3.51      1.21 o 
  10   5   1       28.25       31.84      2.25 o 
  11   5   1       21.22       15.55      1.91 o 
  12   5   1      178.47      221.66      6.66 o 
 -11   6   1        0.00       -0.10      1.06 o 
 -10   6   1        2.85        2.69      1.02 o 
  -9   6   1       57.79       63.49      1.90 o 
  -8   6   1       97.08       94.72      2.00 o 
  -7   6   1       70.49       65.24      1.58 o 
  -6   6   1       59.12       56.65      1.71 o 
  -5   6   1        1.19        0.87      0.62 o 
  -4   6   1      124.90      121.74      2.19 o 
  -3   6   1      354.72      339.86      4.27 o 
  -2   6   1      556.97      530.86      5.40 o 
  -1   6   1       39.15       44.37      1.05 o 
   0   6   1       12.70       11.04      0.60 o 
   1   6   1      266.24      267.40      3.09 o 
   2   6   1       41.43       37.59      0.99 o 
   3   6   1      258.48      263.45      3.13 o 
   4   6   1      153.00      146.97      2.18 o 
   5   6   1       76.09       70.24      1.39 o 
   6   6   1      127.42      136.18      3.49 o 
   7   6   1       79.34       73.71      1.67 o 
   8   6   1       87.86       87.88      2.41 o 
   9   6   1       10.93        9.81      1.50 o 
  10   6   1        0.04       -0.84      0.90 o 
  11   6   1        9.12        9.01      1.34 o 
 -10   7   1        9.28       10.06      1.31 o 
  -9   7   1      101.91       88.11      3.75 o 
  -8   7   1        0.02        0.21      0.87 o 
  -7   7   1       39.21       40.48      1.69 o 
  -6   7   1        8.26        6.47      1.24 o 
  -5   7   1      258.70      257.33      3.77 o 
  -4   7   1      199.01      201.27      3.16 o 
  -3   7   1      447.24      435.66      6.76 o 
  -2   7   1     2001.48     2019.04     20.39 o 
  -1   7   1      672.79      657.31      8.11 o 
   0   7   1      195.88      185.75      4.10 o 
   1   7   1      106.96      103.90      2.28 o 
   2   7   1     1019.13     1012.75     11.71 o 
   3   7   1       42.33       38.64      1.60 o 
   4   7   1        1.39        0.81      0.60 o 
   5   7   1        0.97        0.07      0.64 o 
   6   7   1        0.02        0.47      0.66 o 
   7   7   1       65.03       69.05      1.72 o 
   8   7   1       22.43       26.04      1.57 o 
   9   7   1      110.26      118.40      3.12 o 
  10   7   1        0.44       -0.88      1.10 o 
  -9   8   1       20.78       29.41      2.60 o 
  -8   8   1       21.69       20.13      1.80 o 
  -7   8   1       38.66       43.94      1.92 o 
  -6   8   1        3.78        5.22      1.33 o 
  -5   8   1       25.66       25.88      1.82 o 
  -4   8   1        0.28       -0.69      0.69 o 
  -3   8   1      338.83      330.52      4.56 o 
  -2   8   1        3.04        3.50      0.84 o 
  -1   8   1       29.86       28.64      1.44 o 
   0   8   1       27.55       24.91      1.97 o 
   1   8   1       66.39       62.29      3.78 o 
   2   8   1        3.13        2.31      1.43 o 
   3   8   1       17.99       15.44      1.41 o 
   4   8   1       93.89       87.48      2.38 o 
   5   8   1       11.84       10.66      0.97 o 
   6   8   1        1.52        0.41      0.89 o 
   7   8   1       58.12       57.75      2.45 o 
   8   8   1       11.49       13.73      2.04 o 
   9   8   1       66.89       66.96      6.58 o 
  -7   9   1       46.60       50.03      2.20 o 
  -6   9   1        0.06       -1.21      1.21 o 
  -5   9   1        5.59        5.94      1.37 o 
  -4   9   1       25.34       25.96      1.90 o 
  -3   9   1       73.95       82.66      2.98 o 
  -2   9   1       23.24       19.32      1.69 o 
  -1   9   1        1.01        1.70      1.03 o 
   0   9   1       20.89       24.32      2.45 o 
   1   9   1        0.00        1.10      1.23 o 
   2   9   1       14.30       15.22      1.57 o 
   3   9   1       40.27       48.52      2.28 o 
   4   9   1       26.59       30.45      1.94 o 
   5   9   1       75.71       90.88      3.08 o 
   6   9   1        0.00        0.23      1.55 o 
   7   9   1       30.40       39.62      3.98 o 
  -3  10   1        0.07       -0.26      2.32 o 
  -2  10   1        2.78        2.64      1.40 o 
  -1  10   1       32.02       34.35      2.50 o 
   0  10   1        0.02       -1.10      1.10 o 
   1  10   1        0.44       -0.80      1.12 o 
   2  10   1        3.40        1.58      1.29 o 
   3  10   1       14.35       11.31      4.04 o 
   4  10   1        1.70        3.72      2.60 o 
 -14   0   2      133.72      170.09      5.29 o 
 -13   0   2       37.14       40.16      2.59 o 
 -12   0   2       25.92       27.15      3.81 o 
 -11   0   2      665.92      680.97     12.23 o 
 -10   0   2       65.23       66.68      2.55 o 
  -9   0   2      231.41      227.15      5.01 o 
  -8   0   2        0.01       -0.10      0.46 o 
  -7   0   2     1101.80     1138.75     16.03 o 
  -6   0   2      449.65      416.29      5.73 o 
  -5   0   2      550.99      545.84      7.09 o 
  -4   0   2      386.57      397.97      5.23 o 
  -3   0   2     9507.15     8988.27    192.76 o 
  -2   0   2      290.27      304.05      3.97 o 
  -1   0   2     3421.03     3156.04     37.38 o 
   0   0   2     4413.01     3922.62     46.51 o 
   1   0   2      203.15      149.48      1.82 o 
   2   0   2     8708.98     7939.40    115.21 o 
   3   0   2      195.80      215.58      5.55 o 
   4   0   2       16.15       13.33      1.05 o 
   5   0   2     2701.97     3028.49     78.52 o 
   6   0   2      686.30      761.67      9.70 o 
   7   0   2      545.79      533.96      9.37 o 
   8   0   2       29.50       30.94      3.62 o 
   9   0   2        3.51        3.55      1.00 o 
  10   0   2       13.23        8.80      1.42 o 
  11   0   2      320.71      313.73     10.27 o 
  12   0   2       90.89       76.78      3.22 o 
  13   0   2       47.71       56.66      6.58 o 
  14   0   2       18.26       21.89      2.26 o 
 -14   1   2        3.71        4.04      1.75 o 
 -13   1   2       22.18       22.32      1.47 o 
 -12   1   2       76.31       78.67      2.22 o 
 -11   1   2       17.64       19.24      1.18 o 
 -10   1   2        2.31        1.90      0.67 o 
  -9   1   2        7.97        6.64      0.54 o 
  -8   1   2       45.92       42.82      1.37 o 
  -7   1   2        0.42        0.47      0.30 o 
  -6   1   2       99.37       96.39      1.36 o 
  -5   1   2     1077.34     1110.17      9.67 o 
  -4   1   2       88.45       90.92      1.15 o 
  -3   1   2     2317.02     2308.55     19.28 o 
  -2   1   2      381.06      378.23      2.98 o 
  -1   1   2     4948.86     4639.82     57.19 o 
   0   1   2     2296.77     2355.41     19.61 o 
   1   1   2     1146.39     1256.56      9.77 o 
   2   1   2     2132.56     2090.93     16.20 o 
   3   1   2       60.52       70.26      0.81 o 
   4   1   2       30.87       38.78      0.88 o 
   5   1   2      689.26      675.28      6.10 o 
   6   1   2       42.61       26.12      0.61 o 
   7   1   2       70.40       86.23      1.85 o 
   8   1   2       61.40       68.45      3.12 o 
   9   1   2      576.19      510.60      6.73 o 
  10   1   2      145.64      126.74      2.71 o 
  11   1   2       43.15       44.05      1.70 o 
  12   1   2        2.08        2.25      0.92 o 
  13   1   2        2.80        1.46      1.00 o 
  14   1   2        0.02       -0.63      1.63 o 
 -14   2   2       13.63       12.81      2.54 o 
 -13   2   2       16.72       17.98      2.04 o 
 -12   2   2        0.89        1.33      1.22 o 
 -11   2   2        3.87        2.64      0.78 o 
 -10   2   2       13.02       13.01      0.96 o 
  -9   2   2      398.54      381.78      5.83 o 
  -8   2   2      282.58      283.31      3.20 o 
  -7   2   2      200.48      196.65      2.69 o 
  -6   2   2        6.79        4.10      0.37 o 
  -5   2   2      895.97      927.42      8.21 o 
  -4   2   2        0.79        2.12      0.22 o 
  -3   2   2     1124.35     1098.63      8.28 o 
  -2   2   2     2306.89     2272.16     19.08 o 
  -1   2   2      464.96      437.64      3.95 o 
   0   2   2     1064.35     1092.83      7.64 o 
   1   2   2     4096.08     3940.12     43.59 o 
   2   2   2      262.90      251.49      2.70 o 
   3   2   2     2697.42     2752.78     21.35 o 
   4   2   2      276.81      309.73      3.02 o 
   5   2   2        5.21        5.37      0.40 o 
   6   2   2      155.92      156.44      1.92 o 
   7   2   2      559.96      562.30      6.96 o 
   8   2   2       15.78       16.93      0.98 o 
   9   2   2       24.14       18.87      1.10 o 
  10   2   2      471.55      420.84      6.00 o 
  11   2   2       53.50       53.55      1.96 o 
  12   2   2      180.22      183.74      3.71 o 
  13   2   2       17.94       21.53      1.58 o 
  14   2   2        0.52       -2.45      2.45 o 
 -13   3   2        4.60        4.93      1.52 o 
 -12   3   2       55.13       55.86      2.90 o 
 -11   3   2       42.22       39.89      2.33 o 
 -10   3   2       29.32       28.10      4.42 o 
  -9   3   2       12.41       14.73      0.84 o 
  -8   3   2        6.55        8.13      0.58 o 
  -7   3   2       14.75       11.18      0.57 o 
  -6   3   2        4.10        5.15      0.38 o 
  -5   3   2      416.29      464.47      3.97 o 
  -4   3   2      996.15     1007.50      7.82 o 
  -3   3   2      801.37      851.13      8.20 o 
  -2   3   2       35.39       35.51      0.60 o 
  -1   3   2      597.11      636.86      5.28 o 
   0   3   2      109.78      120.01      1.42 o 
   1   3   2       28.97       26.87      0.51 o 
   2   3   2      463.51      534.95      4.94 o 
   3   3   2     1514.10     1616.38     13.85 o 
   4   3   2        0.07        0.31      0.22 o 
   5   3   2      157.90      180.70      1.99 o 
   6   3   2       40.76       32.79      0.84 o 
   7   3   2      879.61      878.78      9.03 o 
   8   3   2        3.40        3.64      0.67 o 
   9   3   2        9.01       12.67      1.63 o 
  10   3   2       62.72       66.64      1.96 o 
  11   3   2       56.48       59.36      1.97 o 
  12   3   2        0.00       -0.33      0.87 o 
  13   3   2        3.33        0.30      1.59 o 
 -13   4   2       53.44       61.49      2.42 o 
 -12   4   2        1.00       -0.95      0.95 o 
 -11   4   2       78.14       74.65      2.34 o 
 -10   4   2        0.54        0.81      0.76 o 
  -9   4   2        4.37        3.85      0.79 o 
  -8   4   2        4.26        1.48      0.50 o 
  -7   4   2       52.64       50.06      1.23 o 
  -6   4   2      173.48      163.82      2.07 o 
  -5   4   2       19.48       15.85      0.99 o 
  -4   4   2       29.86       38.84      0.90 o 
  -3   4   2      397.96      441.75      5.13 o 
  -2   4   2      361.47      360.10      3.31 o 
  -1   4   2       20.97       19.45      0.53 o 
   0   4   2       59.25       65.51      1.20 o 
   1   4   2      481.16      542.80      5.11 o 
   2   4   2      182.55      208.82      2.06 o 
   3   4   2      143.96      143.38      1.83 o 
   4   4   2       24.81       39.27      0.90 o 
   5   4   2      278.26      260.85      2.55 o 
   6   4   2        1.64        0.72      0.41 o 
   7   4   2        0.03       -0.45      0.45 o 
   8   4   2      291.59      286.43      5.39 o 
   9   4   2       35.84       34.55      1.47 o 
  10   4   2        2.94        1.98      0.95 o 
  11   4   2       12.20       13.90      1.79 o 
  12   4   2       43.80       39.03      5.67 o 
 -12   5   2        8.94        7.52      1.26 o 
 -11   5   2       11.10       11.64      1.29 o 
 -10   5   2        5.00        4.22      1.06 o 
  -9   5   2       17.40       16.76      1.05 o 
  -8   5   2      103.67       95.62      1.88 o 
  -7   5   2      199.76      172.16      3.34 o 
  -6   5   2       97.51       84.78      1.63 o 
  -5   5   2       57.73       60.40      1.59 o 
  -4   5   2        0.03        0.37      0.46 o 
  -3   5   2      769.37      799.09      7.47 o 
  -2   5   2      416.77      444.13      4.10 o 
  -1   5   2      179.95      186.13      2.08 o 
   0   5   2       84.11       86.00      1.34 o 
   1   5   2       49.26       51.57      1.47 o 
   2   5   2      571.12      590.51      5.70 o 
   3   5   2      117.78      111.53      1.47 o 
   4   5   2       77.23       80.30      1.25 o 
   5   5   2       19.85       19.98      0.62 o 
   6   5   2      118.97      113.34      1.69 o 
   7   5   2       70.61       65.34      1.76 o 
   8   5   2       33.82       28.33      1.94 o 
   9   5   2        1.06        0.91      1.14 o 
  10   5   2       20.42       19.42      1.95 o 
  11   5   2       31.20       35.40      2.60 o 
 -11   6   2        3.01        2.16      1.27 o 
 -10   6   2        8.34        6.64      1.18 o 
  -9   6   2        9.63        8.71      1.02 o 
  -8   6   2      150.21      144.86      3.10 o 
  -7   6   2      352.64      335.61      5.05 o 
  -6   6   2      206.08      199.78      3.48 o 
  -5   6   2      152.78      148.87      2.85 o 
  -4   6   2       79.72       77.36      1.70 o 
  -3   6   2      757.81      746.44      7.99 o 
  -2   6   2      200.65      217.56      3.08 o 
  -1   6   2      225.55      217.99      3.05 o 
   0   6   2       83.79       73.98      1.34 o 
   1   6   2       53.06       48.80      1.09 o 
   2   6   2       11.26       10.81      0.65 o 
   3   6   2      617.23      616.62      6.12 o 
   4   6   2        0.56        0.11      0.37 o 
   5   6   2      195.59      189.25      2.31 o 
   6   6   2      294.45      285.17      4.31 o 
   7   6   2      191.25      177.41      4.05 o 
   8   6   2       73.52       70.13      2.42 o 
   9   6   2        2.47        1.30      0.95 o 
  10   6   2        7.39        8.51      1.22 o 
  11   6   2       19.74       21.99      1.71 o 
 -10   7   2        0.57        0.46      1.53 o 
  -9   7   2       62.88       69.07      3.31 o 
  -8   7   2       22.82       18.42      1.33 o 
  -7   7   2       40.85       38.31      1.66 o 
  -6   7   2       23.77       22.79      1.30 o 
  -5   7   2       30.10       26.36      1.39 o 
  -4   7   2        0.00        3.69      2.45 o 
  -3   7   2       10.85       11.65      0.87 o 
  -2   7   2       12.59       10.33      0.84 o 
  -1   7   2       37.22       36.74      1.27 o 
   0   7   2      451.25      466.47      6.17 o 
   1   7   2       12.10       11.02      0.91 o 
   2   7   2        1.96        1.60      0.69 o 
   3   7   2       20.51       23.90      1.20 o 
   4   7   2      105.42      114.48      2.22 o 
   5   7   2        2.01        1.64      0.69 o 
   6   7   2        4.17        2.80      0.63 o 
   7   7   2       15.16       12.94      1.04 o 
   8   7   2        9.67       11.90      1.27 o 
   9   7   2        0.00        1.34      1.03 o 
  10   7   2        9.80       13.58      1.87 o 
  -9   8   2       47.31       46.49      2.52 o 
  -8   8   2       31.23       34.15      1.83 o 
  -7   8   2       41.76       45.46      1.95 o 
  -6   8   2       83.89      100.91      2.64 o 
  -5   8   2      313.17      320.79     10.22 o 
  -4   8   2      140.42      142.17      2.71 o 
  -3   8   2       71.68       73.96      2.34 o 
  -2   8   2      126.29      126.02      2.48 o 
  -1   8   2      134.16      129.37      2.85 o 
   0   8   2      257.75      250.24      4.47 o 
   1   8   2       80.88       78.60      3.12 o 
   2   8   2        8.97       11.41      2.72 o 
   3   8   2       19.93       20.98      1.89 o 
   4   8   2        0.10       -0.47      0.88 o 
   5   8   2        5.94        6.96      1.20 o 
   6   8   2       12.55       11.04      1.55 o 
   7   8   2       25.81       24.90      1.82 o 
   8   8   2        2.91        2.03      1.50 o 
   9   8   2       10.55       11.86      4.57 o 
  -7   9   2        0.07       -0.31      1.08 o 
  -6   9   2      100.75      110.28      2.95 o 
  -5   9   2       82.88       80.79      2.47 o 
  -4   9   2        9.04        7.19      1.09 o 
  -3   9   2      139.81      130.69      3.11 o 
  -2   9   2       47.12       56.50      2.38 o 
  -1   9   2      115.49      111.92      3.36 o 
   0   9   2        0.58        0.84      1.02 o 
   1   9   2       15.19       12.54      1.52 o 
   2   9   2       16.01       18.76      2.07 o 
   3   9   2        0.04       -1.07      1.07 o 
   4   9   2        4.42        2.36      1.23 o 
   5   9   2        1.22        0.10      1.49 o 
   6   9   2        0.97       -0.86      1.78 o 
   7   9   2        0.19       -1.35      2.24 o 
  -2  10   2       52.01       54.87      4.22 o 
  -1  10   2       12.32       12.95      1.71 o 
   0  10   2       45.93       59.67      2.67 o 
   1  10   2        9.16        9.74      1.56 o 
   2  10   2       39.15       41.14      2.83 o 
   3  10   2        0.16       -1.62      1.62 o 
   4  10   2       24.57       28.00      3.60 o 
 -14   1   3        7.20        8.43      1.71 o 
 -13   1   3        3.57        0.32      1.21 o 
 -12   1   3       31.87       34.93      1.57 o 
 -11   1   3       85.62       83.63      2.36 o 
 -10   1   3      125.40      122.69      3.20 o 
  -9   1   3      467.10      482.70      4.95 o 
  -8   1   3      903.02      939.58      8.62 o 
  -7   1   3      236.00      232.20      2.64 o 
  -6   1   3     2212.64     2362.69     20.02 o 
  -5   1   3     1400.96     1439.45     12.37 o 
  -4   1   3     1450.00     1475.51     11.75 o 
  -3   1   3     2691.37     2746.87     20.03 o 
  -2   1   3     3421.52     3226.11     26.87 o 
  -1   1   3    10669.25     9466.18     85.71 o 
   0   1   3        1.11       -0.16      0.16 o 
   1   1   3     6022.92     5742.84     47.45 o 
   2   1   3      482.29      487.19      4.02 o 
   3   1   3       50.23       57.03      0.68 o 
   4   1   3     1815.12     1902.70     21.45 o 
   5   1   3       39.51       47.82      0.98 o 
   6   1   3      772.46      789.54      9.17 o 
   7   1   3       14.42       17.75      0.91 o 
   8   1   3      139.96      145.83      2.73 o 
   9   1   3       21.95       22.63      1.20 o 
  10   1   3        2.13        2.32      0.74 o 
  11   1   3        1.30        0.32      0.78 o 
  12   1   3       47.91       50.42      1.91 o 
  13   1   3       56.51       55.73      2.19 o 
  14   1   3        0.62       -2.05      2.05 o 
 -14   2   3        0.88        0.69      1.52 o 
 -13   2   3        7.07       11.79      1.74 o 
 -12   2   3       11.97       13.29      2.09 o 
 -11   2   3       20.91       18.98      1.75 o 
 -10   2   3      136.88      135.76      2.66 o 
  -9   2   3       36.24       33.23      1.58 o 
  -8   2   3        0.41       -0.02      0.35 o 
  -7   2   3      323.44      377.35      4.22 o 
  -6   2   3      268.79      281.98      2.99 o 
  -5   2   3     1353.41     1451.49     10.97 o 
  -4   2   3        0.04        0.28      0.19 o 
  -3   2   3        9.62        6.77      0.37 o 
  -2   2   3        4.14        3.78      0.45 o 
  -1   2   3     2598.94     2662.79     22.41 o 
   0   2   3      757.65      797.12      6.40 o 
   1   2   3      144.90      129.21      1.43 o 
   2   2   3     1879.01     1999.78     16.84 o 
   3   2   3       74.02       69.65      0.95 o 
   4   2   3     2161.71     2288.00     16.70 o 
   5   2   3       31.15       18.60      0.56 o 
   6   2   3       83.45       90.19      1.53 o 
   7   2   3        0.58        0.37      0.47 o 
   8   2   3        0.14        0.55      0.52 o 
   9   2   3      128.25      128.16      2.66 o 
  10   2   3       29.86       22.84      1.39 o 
  11   2   3        0.00        0.07      0.76 o 
  12   2   3       53.87       50.18      2.19 o 
  13   2   3       19.00       19.78      1.51 o 
 -14   3   3        5.96        4.39      2.50 o 
 -13   3   3       10.27        8.72      1.71 o 
 -12   3   3        1.01        0.83      1.20 o 
 -11   3   3        8.18        3.85      1.25 o 
 -10   3   3      120.60      116.45      3.72 o 
  -9   3   3      205.05      196.78      3.25 o 
  -8   3   3       70.71       64.34      1.38 o 
  -7   3   3      507.99      517.63      4.53 o 
  -6   3   3       13.05       19.51      0.59 o 
  -5   3   3      129.66      119.20      1.57 o 
  -4   3   3       21.84       20.59      0.53 o 
  -3   3   3        0.54        0.56      0.24 o 
  -2   3   3      991.09     1030.55      9.90 o 
  -1   3   3     2270.22     2359.22     18.35 o 
   0   3   3      443.25      443.62      3.47 o 
   1   3   3      358.19      380.29      3.65 o 
   2   3   3       13.90       12.92      0.47 o 
   3   3   3       18.99       16.71      0.62 o 
   4   3   3       63.48       53.56      0.92 o 
   5   3   3      216.09      210.66      2.23 o 
   6   3   3      141.50      141.63      1.91 o 
   7   3   3      203.89      205.13      3.33 o 
   8   3   3      170.93      166.63      3.12 o 
   9   3   3      125.67      112.38      2.51 o 
  10   3   3       53.20       47.36      1.73 o 
  11   3   3       28.79       28.25      1.50 o 
  12   3   3       42.84       42.44      2.18 o 
  13   3   3        2.34        0.40      2.29 o 
 -13   4   3       11.52       19.44      1.58 o 
 -12   4   3       24.47       30.85      1.74 o 
 -11   4   3       48.28       48.85      1.94 o 
 -10   4   3      115.81      107.23      2.33 o 
  -9   4   3       73.19       64.22      1.57 o 
  -8   4   3        7.77        5.55      0.59 o 
  -7   4   3       40.55       32.71      1.02 o 
  -6   4   3       36.49       28.50      0.93 o 
  -5   4   3        1.89        1.89      0.47 o 
  -4   4   3        4.96        4.52      0.45 o 
  -3   4   3       38.42       35.39      0.71 o 
  -2   4   3      443.45      387.39      3.52 o 
  -1   4   3      191.77      187.19      2.04 o 
   0   4   3     1412.20     1592.82     12.69 o 
   1   4   3        8.90       10.05      0.55 o 
   2   4   3      619.01      674.22      6.25 o 
   3   4   3        4.31        1.88      0.38 o 
   4   4   3      208.06      230.43      2.48 o 
   5   4   3     2106.05     2152.84     16.02 o 
   6   4   3        8.27        5.52      0.52 o 
   7   4   3       71.66       70.76      1.84 o 
   8   4   3        0.56        0.22      0.66 o 
   9   4   3      251.41      251.29      4.20 o 
  10   4   3      109.80      102.75      2.57 o 
  11   4   3      153.42      154.30      3.93 o 
  12   4   3       14.98       17.52      2.09 o 
 -12   5   3        0.23        0.07      1.03 o 
 -11   5   3        9.66       10.99      1.26 o 
 -10   5   3       69.41       75.62      2.04 o 
  -9   5   3      310.32      282.08      3.77 o 
  -8   5   3      155.88      156.37      2.51 o 
  -7   5   3       25.75       31.67      1.09 o 
  -6   5   3        1.47       -0.50      0.50 o 
  -5   5   3       13.38       14.68      0.89 o 
  -4   5   3      167.19      165.73      3.22 o 
  -3   5   3       68.27       62.81      1.75 o 
  -2   5   3        0.02        0.50      0.36 o 
  -1   5   3       15.83       14.86      0.75 o 
   0   5   3        7.82       11.36      0.50 o 
   1   5   3      146.61      145.60      1.92 o 
   2   5   3       37.49       33.30      0.94 o 
   3   5   3        4.65        4.30      0.40 o 
   4   5   3      104.39      108.31      1.50 o 
   5   5   3      277.66      279.40      2.83 o 
   6   5   3      130.18      143.93      2.15 o 
   7   5   3       12.46       11.73      0.94 o 
   8   5   3       17.85       18.62      1.65 o 
   9   5   3       12.11       15.75      1.99 o 
  10   5   3        0.70       -0.66      1.28 o 
  11   5   3        2.35        2.22      1.36 o 
 -11   6   3        0.00       -0.58      1.04 o 
 -10   6   3       73.79       63.51      1.93 o 
  -9   6   3       40.41       46.25      1.81 o 
  -8   6   3        5.59        8.58      1.04 o 
  -7   6   3       65.70       77.11      2.13 o 
  -6   6   3        6.16        7.93      0.85 o 
  -5   6   3      145.34      138.28      2.73 o 
  -4   6   3       21.41       19.20      2.03 o 
  -3   6   3      289.35      276.97      3.72 o 
  -2   6   3       16.57       16.77      1.32 o 
  -1   6   3      295.08      308.49      3.94 o 
   0   6   3       18.47       17.77      0.84 o 
   1   6   3        9.59        8.52      0.57 o 
   2   6   3        4.92        3.89      0.49 o 
   3   6   3        9.45        9.61      0.55 o 
   4   6   3       78.76       85.44      2.19 o 
   5   6   3       17.47       15.66      0.67 o 
   6   6   3       50.96       51.67      1.27 o 
   7   6   3       36.55       43.38      1.62 o 
   8   6   3        9.15        8.69      1.08 o 
   9   6   3      103.06      103.25      2.84 o 
  10   6   3        4.66        6.62      1.34 o 
  11   6   3       22.87       25.05      2.71 o 
 -10   7   3       69.86       82.40      3.78 o 
  -9   7   3        0.08       -0.50      0.90 o 
  -8   7   3      110.03      121.37      3.34 o 
  -7   7   3      214.74      216.44      3.96 o 
  -6   7   3      106.05      105.08      2.56 o 
  -5   7   3      156.18      149.21      3.04 o 
  -4   7   3        3.35        3.04      0.73 o 
  -3   7   3      111.57      104.40      2.14 o 
  -2   7   3       32.58       32.79      1.24 o 
  -1   7   3        0.25       -0.53      0.53 o 
   0   7   3        6.36        5.56      0.72 o 
   1   7   3      104.82      103.82      2.07 o 
   2   7   3       59.12       56.66      1.87 o 
   3   7   3      617.76      609.58      8.93 o 
   4   7   3        5.10        5.15      0.73 o 
   5   7   3        1.34        1.05      0.57 o 
   6   7   3       24.37       23.57      1.11 o 
   7   7   3       14.15       12.94      1.21 o 
   8   7   3       52.53       50.14      2.04 o 
   9   7   3       35.79       39.93      1.99 o 
  10   7   3        9.63       12.89      1.71 o 
  -9   8   3       19.19       20.68      1.90 o 
  -8   8   3      124.90      136.96      3.35 o 
  -7   8   3       28.23       29.52      1.67 o 
  -6   8   3       24.02       28.04      1.98 o 
  -5   8   3        3.03        3.23      0.91 o 
  -4   8   3        3.24        1.75      0.78 o 
  -3   8   3        6.11        5.22      0.80 o 
  -2   8   3       36.96       34.10      1.37 o 
  -1   8   3      138.67      142.54      2.66 o 
   0   8   3       48.12       50.37      1.80 o 
   1   8   3       39.94       36.40      1.63 o 
   2   8   3      108.87       87.58      2.73 o 
   3   8   3       58.95       60.13      2.75 o 
   4   8   3        2.25        3.27      1.05 o 
   5   8   3        0.62       -0.84      0.98 o 
   6   8   3       31.72       36.70      3.52 o 
   7   8   3       22.10       29.73      3.59 o 
   8   8   3       43.33       47.45      2.15 o 
  -7   9   3       45.57       55.07      2.29 o 
  -6   9   3        0.62        0.30      1.03 o 
  -5   9   3        0.00        0.32      0.94 o 
  -4   9   3       11.32       10.57      1.26 o 
  -3   9   3        3.47        4.89      1.04 o 
  -2   9   3        6.00        4.54      1.03 o 
  -1   9   3        3.31        1.39      1.04 o 
   0   9   3      174.66      193.17      4.52 o 
   1   9   3       51.14       52.48      2.34 o 
   2   9   3       76.74       73.85      2.72 o 
   3   9   3        0.01       -1.01      1.01 o 
   4   9   3        0.46       -1.01      1.01 o 
   5   9   3       29.57       33.80      2.11 o 
   6   9   3        2.59        6.99      2.60 o 
  -1  10   3       14.75       18.28      3.31 o 
   0  10   3        3.86        8.33      1.90 o 
   1  10   3       40.21       44.18      6.77 o 
   2  10   3       35.31       48.08      4.56 o 
   3  10   3        6.89        7.23      2.71 o 
 -14   0   4       22.33       29.76      3.44 o 
 -13   0   4      109.08      112.70      4.24 o 
 -12   0   4        0.01        0.14      1.14 o 
 -11   0   4      832.61      880.16     15.03 o 
 -10   0   4        0.00       -0.61      0.72 o 
  -9   0   4     4763.12     4776.60     56.78 o 
  -8   0   4      114.34      122.30      2.52 o 
  -7   0   4      128.30      140.82      2.63 o 
  -6   0   4     1397.15     1451.01     19.21 o 
  -5   0   4      537.52      595.29      8.81 o 
  -4   0   4     4616.46     4709.09     43.37 o 
  -3   0   4      598.93      636.61     11.28 o 
  -2   0   4     5276.67     5312.67     62.13 o 
  -1   0   4     2708.75     2651.72     54.57 o 
   0   0   4     1305.82     1335.77     15.98 o 
   1   0   4     8082.15     7803.35     79.18 o 
   2   0   4     3039.91     3009.65     30.79 o 
   3   0   4     1241.24     1284.69     19.53 o 
   4   0   4      216.30      202.35      4.43 o 
   5   0   4     2405.77     2557.92     38.17 o 
   6   0   4     1678.08     1690.75     25.98 o 
   7   0   4        7.22        7.06      1.56 o 
   8   0   4      328.55      345.15      7.02 o 
   9   0   4      143.79      112.40      3.54 o 
  10   0   4      101.85      109.37      8.74 o 
  11   0   4       10.85        8.26      1.71 o 
  12   0   4        1.95        2.94      1.30 o 
  13   0   4       18.81       24.82      2.34 o 
 -14   1   4       33.00       32.76      2.49 o 
 -13   1   4       26.73       29.23      4.24 o 
 -12   1   4        0.19        0.65      1.25 o 
 -11   1   4       62.31       65.62      1.88 o 
 -10   1   4     2236.62     2294.86     22.08 o 
  -9   1   4      118.36      120.42      1.87 o 
  -8   1   4       10.72        8.46      0.54 o 
  -7   1   4      131.42      118.80      1.66 o 
  -6   1   4        0.06        0.44      0.27 o 
  -5   1   4      399.54      455.11      3.80 o 
  -4   1   4       17.65       14.19      0.40 o 
  -3   1   4      587.83      612.67      4.73 o 
  -2   1   4     1676.05     1591.56     13.45 o 
  -1   1   4     2212.56     2200.45     20.16 o 
   0   1   4     2932.13     3004.91     23.12 o 
   1   1   4     1324.42     1346.76     11.44 o 
   2   1   4        1.38        0.60      0.46 o 
   3   1   4       77.93       77.89      0.96 o 
   4   1   4     1989.65     2157.74     20.16 o 
   5   1   4       22.47       18.72      0.58 o 
   6   1   4      169.77      146.61      2.54 o 
   7   1   4      230.96      229.21      3.59 o 
   8   1   4        0.62        0.71      0.56 o 
   9   1   4       49.24       35.55      1.41 o 
  10   1   4       47.91       41.50      1.62 o 
  11   1   4       49.29       45.46      1.78 o 
  12   1   4       18.07       17.42      1.35 o 
  13   1   4        2.24        1.76      1.03 o 
 -14   2   4        1.05        2.15      1.61 o 
 -13   2   4       36.57       43.53      2.69 o 
 -12   2   4        7.98        8.14      1.46 o 
 -11   2   4        0.24        1.04      2.25 o 
 -10   2   4      111.96      118.67      2.41 o 
  -9   2   4       90.18       86.50      1.54 o 
  -8   2   4       80.95       72.74      1.19 o 
  -7   2   4      181.67      185.54      2.02 o 
  -6   2   4        1.96        2.59      0.31 o 
  -5   2   4       48.43       43.04      0.73 o 
  -4   2   4      117.91      133.75      1.67 o 
  -3   2   4      132.66      122.25      1.72 o 
  -2   2   4      230.79      245.78      3.60 o 
  -1   2   4     1243.79     1274.35     10.90 o 
   0   2   4       15.96       20.60      0.60 o 
   1   2   4     2833.39     2942.75     25.11 o 
   2   2   4      355.56      362.00      3.76 o 
   3   2   4      117.40      141.17      1.45 o 
   4   2   4       96.54      110.27      1.24 o 
   5   2   4      244.50      268.52      3.38 o 
   6   2   4       36.52       35.74      1.19 o 
   7   2   4      197.10      187.87      3.16 o 
   8   2   4      375.27      348.88      5.05 o 
   9   2   4       52.93       48.44      1.64 o 
  10   2   4       47.57       39.60      1.63 o 
  11   2   4       98.26       86.38      2.41 o 
  12   2   4        2.81        3.92      1.04 o 
  13   2   4       80.12       72.80      3.55 o 
 -14   3   4        4.39        1.99      1.15 o 
 -13   3   4       24.67       29.75      1.72 o 
 -12   3   4       93.50      100.26      2.73 o 
 -11   3   4       20.07       19.35      1.29 o 
 -10   3   4      192.75      185.76      2.96 o 
  -9   3   4       16.35       12.18      0.96 o 
  -8   3   4       20.20       22.87      0.89 o 
  -7   3   4      348.64      346.70      3.92 o 
  -6   3   4       43.37       43.92      1.04 o 
  -5   3   4       13.24       12.85      0.49 o 
  -4   3   4      154.44      149.49      1.71 o 
  -3   3   4      970.33     1034.78     11.30 o 
  -2   3   4      235.86      246.43      3.78 o 
  -1   3   4     1199.17     1323.60     12.41 o 
   0   3   4     3804.58     4033.50     31.01 o 
   1   3   4       81.99       97.91      1.21 o 
   2   3   4     1002.45     1149.45     10.58 o 
   3   3   4     1545.58     1616.03     12.85 o 
   4   3   4     1123.08     1138.81     10.83 o 
   5   3   4        9.76        9.79      0.44 o 
   6   3   4       22.91       21.79      1.01 o 
   7   3   4      435.65      432.47      5.83 o 
   8   3   4      198.25      204.11      3.51 o 
   9   3   4      300.40      289.66      5.03 o 
  10   3   4        1.12       -0.42      0.81 o 
  11   3   4       20.85       19.96      1.76 o 
  12   3   4       30.49       33.32      1.90 o 
  13   3   4       58.97       62.98      5.50 o 
 -13   4   4        0.34       -0.62      1.10 o 
 -12   4   4       46.96       51.84      2.15 o 
 -11   4   4       14.55       11.68      1.19 o 
 -10   4   4       14.01       13.33      0.91 o 
  -9   4   4      164.26      146.89      2.40 o 
  -8   4   4        4.32        7.28      0.66 o 
  -7   4   4       24.26       26.85      1.00 o 
  -6   4   4        9.04        6.93      0.68 o 
  -5   4   4        4.50        4.98      0.60 o 
  -4   4   4       47.43       53.62      1.91 o 
  -3   4   4        4.70        7.60      0.62 o 
  -2   4   4      693.40      741.72      7.48 o 
  -1   4   4      253.96      300.32      2.86 o 
   0   4   4      290.68      313.80      2.62 o 
   1   4   4      346.00      392.03      3.20 o 
   2   4   4      108.64      127.09      1.58 o 
   3   4   4      177.96      170.58      2.13 o 
   4   4   4      544.49      559.28      5.07 o 
   5   4   4       18.18       16.85      0.60 o 
   6   4   4      552.18      540.23      6.05 o 
   7   4   4       93.12       97.25      2.22 o 
   8   4   4       67.02       68.52      2.85 o 
   9   4   4       21.12       20.69      1.28 o 
  10   4   4       16.22       14.24      1.24 o 
  11   4   4        0.12       -0.63      0.92 o 
  12   4   4        1.15        1.25      1.25 o 
 -12   5   4        0.09       -0.74      0.94 o 
 -11   5   4        1.22        1.14      0.94 o 
 -10   5   4       58.83       50.43      1.68 o 
  -9   5   4      155.47      139.01      2.43 o 
  -8   5   4       42.39       46.83      1.61 o 
  -7   5   4      271.74      251.34      4.02 o 
  -6   5   4       14.50       13.94      0.96 o 
  -5   5   4      132.20      124.50      4.40 o 
  -4   5   4        1.32        0.93      0.68 o 
  -3   5   4      569.91      549.86      7.77 o 
  -2   5   4      298.82      278.64      3.55 o 
  -1   5   4        3.95        2.65      0.59 o 
   0   5   4        3.87        4.24      0.43 o 
   1   5   4       17.77       19.00      0.69 o 
   2   5   4      159.76      163.09      2.10 o 
   3   5   4      337.68      341.73      3.25 o 
   4   5   4       73.79       69.07      1.72 o 
   5   5   4      394.85      383.91      3.63 o 
   6   5   4       42.09       39.70      1.15 o 
   7   5   4       85.67       80.79      3.04 o 
   8   5   4       19.75       19.23      1.43 o 
   9   5   4        0.04       -0.35      0.93 o 
  10   5   4       16.15       17.13      1.60 o 
  11   5   4        0.18        0.48      1.55 o 
 -11   6   4        0.02       -0.96      1.35 o 
 -10   6   4      107.57       87.38      2.91 o 
  -9   6   4       29.81       29.73      1.57 o 
  -8   6   4     1391.63     1377.47     19.13 o 
  -7   6   4       10.35       10.20      1.11 o 
  -6   6   4      756.95      730.55      9.11 o 
  -5   6   4        0.00       -0.07      0.55 o 
  -4   6   4      286.05      273.46      6.29 o 
  -3   6   4     1024.64      995.72     16.25 o 
  -2   6   4        2.96        3.80      0.62 o 
  -1   6   4       27.29       27.05      1.03 o 
   0   6   4        9.21       11.38      0.77 o 
   1   6   4       22.28       23.33      0.97 o 
   2   6   4       38.95       36.61      1.05 o 
   3   6   4      351.40      350.61      3.44 o 
   4   6   4      241.73      234.12      2.62 o 
   5   6   4      394.76      378.47      3.36 o 
   6   6   4       89.89       81.92      1.60 o 
   7   6   4        3.08        2.53      0.92 o 
   8   6   4       54.07       50.69      2.62 o 
   9   6   4        0.46       -0.44      1.18 o 
  10   6   4        5.93        5.34      1.61 o 
 -10   7   4        2.18        1.06      1.26 o 
  -9   7   4       31.55       22.91      1.53 o 
  -8   7   4       63.53       64.68      2.69 o 
  -7   7   4      225.71      221.03      4.06 o 
  -6   7   4       27.21       25.48      1.42 o 
  -5   7   4        5.22        6.97      0.90 o 
  -4   7   4      177.81      164.81      3.19 o 
  -3   7   4      202.96      189.27      3.45 o 
  -2   7   4      165.64      157.68      2.70 o 
  -1   7   4      137.60      134.89      2.64 o 
   0   7   4       11.12       13.81      0.90 o 
   1   7   4       23.14       18.71      1.10 o 
   2   7   4        0.02        0.48      0.59 o 
   3   7   4       19.61       26.00      1.15 o 
   4   7   4       83.33       77.70      3.16 o 
   5   7   4       20.11       22.36      0.91 o 
   6   7   4        2.09        0.36      0.74 o 
   7   7   4       98.85      100.78      2.66 o 
   8   7   4      100.82      110.77      2.94 o 
   9   7   4       17.36       16.70      1.55 o 
  -9   8   4        5.83        6.37      1.27 o 
  -8   8   4       42.79       51.82      2.15 o 
  -7   8   4       61.31       58.76      2.14 o 
  -6   8   4       54.05       49.95      1.94 o 
  -5   8   4       45.15       46.03      1.80 o 
  -4   8   4      225.89      224.74      4.38 o 
  -3   8   4        0.11        0.18      0.73 o 
  -2   8   4        1.41       -0.57      0.67 o 
  -1   8   4       59.89       61.87      1.76 o 
   0   8   4      211.63      217.36      3.46 o 
   1   8   4       42.42       54.55      1.90 o 
   2   8   4        3.83        0.86      0.79 o 
   3   8   4        1.16       -0.66      0.94 o 
   4   8   4        4.15        4.52      1.29 o 
   5   8   4        0.01       -1.01      1.01 o 
   6   8   4        3.71        5.29      2.09 o 
   7   8   4       34.94       40.74      3.59 o 
   8   8   4       11.74        9.23      2.66 o 
  -7   9   4        0.00       -0.62      1.25 o 
  -6   9   4        0.42       -1.00      1.00 o 
  -5   9   4        8.87        6.08      1.20 o 
  -4   9   4       18.83       18.48      1.73 o 
  -3   9   4        0.39       -0.33      0.90 o 
  -2   9   4        3.55        3.58      0.98 o 
  -1   9   4        9.51       14.66      1.32 o 
   0   9   4      155.40      158.13      4.04 o 
   1   9   4      159.78      154.88      3.97 o 
   2   9   4      208.41      231.75      5.05 o 
   3   9   4        0.47       -0.81      1.14 o 
   4   9   4       10.76       13.08      1.91 o 
   5   9   4        1.45        2.07      1.32 o 
   6   9   4        0.08        0.37      2.25 o 
   0  10   4       22.47       29.61      3.83 o 
   1  10   4        8.53        5.97      2.69 o 
   2  10   4        4.53        4.26      2.30 o 
   3  10   4       11.42       10.73      3.01 o 
 -14   1   5       11.66       13.27      2.30 o 
 -13   1   5       50.20       47.80      2.68 o 
 -12   1   5       28.64       22.57      1.91 o 
 -11   1   5       69.64       71.10      2.25 o 
 -10   1   5      639.61      658.40      6.57 o 
  -9   1   5       39.23       39.93      1.28 o 
  -8   1   5      471.52      483.97      4.30 o 
  -7   1   5      422.01      428.55      3.79 o 
  -6   1   5      489.82      485.85      4.48 o 
  -5   1   5       87.14       86.17      0.98 o 
  -4   1   5      152.10      171.78      1.63 o 
  -3   1   5     1163.13     1193.12     10.27 o 
  -2   1   5        4.13        4.72      0.25 o 
  -1   1   5      829.29      866.35      7.53 o 
   0   1   5     4052.35     3951.91     30.67 o 
   1   1   5     3790.05     3851.24     38.19 o 
   2   1   5      146.54      136.96      1.61 o 
   3   1   5     1298.71     1296.74     10.38 o 
   4   1   5       53.38       42.50      0.89 o 
   5   1   5       22.82       23.65      0.96 o 
   6   1   5        0.02        0.01      0.45 o 
   7   1   5      121.19      106.60      2.25 o 
   8   1   5       27.93       29.20      1.30 o 
   9   1   5        1.36        0.13      0.63 o 
  10   1   5        4.23        3.14      0.80 o 
  11   1   5       26.76       32.47      1.65 o 
  12   1   5        0.10        0.95      0.91 o 
  13   1   5       25.03       25.83      2.46 o 
 -14   2   5        6.93        6.92      1.27 o 
 -13   2   5       39.00       39.64      2.11 o 
 -12   2   5       28.26       29.26      1.56 o 
 -11   2   5        9.05        8.80      1.02 o 
 -10   2   5      177.79      177.07      2.64 o 
  -9   2   5      201.55      187.86      2.64 o 
  -8   2   5      219.88      217.71      2.56 o 
  -7   2   5      220.05      224.88      2.33 o 
  -6   2   5        0.14       -0.24      0.24 o 
  -5   2   5      145.27      171.89      1.98 o 
  -4   2   5      494.34      513.26      5.42 o 
  -3   2   5      335.33      315.38      3.43 o 
  -2   2   5      121.92      128.70      1.45 o 
  -1   2   5      737.18      773.29      6.81 o 
   0   2   5     1382.33     1383.41     11.83 o 
   1   2   5     1572.07     1687.02     17.80 o 
   2   2   5      180.55      196.97      2.16 o 
   3   2   5      149.01      150.49      1.69 o 
   4   2   5        4.29        2.59      0.31 o 
   5   2   5       89.38       86.98      2.93 o 
   6   2   5       45.30       49.64      1.65 o 
   7   2   5      310.74      287.78      4.70 o 
   8   2   5        6.11       11.17      0.93 o 
   9   2   5       73.81       73.43      3.39 o 
  10   2   5        2.79        1.36      0.77 o 
  11   2   5       54.14       46.64      1.90 o 
  12   2   5        9.66        8.18      1.20 o 
  13   2   5       37.58       45.32      4.65 o 
 -14   3   5        4.77        5.48      1.29 o 
 -13   3   5        1.99        1.92      1.04 o 
 -12   3   5      136.06      146.36      3.36 o 
 -11   3   5       80.92       70.96      1.91 o 
 -10   3   5        7.22        8.42      0.74 o 
  -9   3   5       64.93       61.69      1.46 o 
  -8   3   5       68.13       64.08      1.41 o 
  -7   3   5       39.01       38.58      1.06 o 
  -6   3   5        2.85        2.85      0.52 o 
  -5   3   5       17.09        9.99      0.68 o 
  -4   3   5      550.02      591.80      8.00 o 
  -3   3   5       39.96       46.13      1.37 o 
  -2   3   5      124.85      111.17      1.92 o 
  -1   3   5       86.70       72.64      1.32 o 
   0   3   5      275.72      282.58      3.18 o 
   1   3   5      342.92      377.48      3.71 o 
   2   3   5      712.91      762.34      6.40 o 
   3   3   5      119.54      119.93      1.49 o 
   4   3   5      539.55      547.86      4.56 o 
   5   3   5      155.20      164.01      2.80 o 
   6   3   5       40.89       41.46      1.37 o 
   7   3   5        9.54       10.02      0.86 o 
   8   3   5      231.95      216.52      3.73 o 
   9   3   5       11.41        8.41      0.97 o 
  10   3   5       41.81       38.80      1.86 o 
  11   3   5       32.00       28.15      2.18 o 
  12   3   5       16.48       17.19      1.50 o 
 -13   4   5        2.99        0.17      1.07 o 
 -12   4   5        8.99       15.51      2.04 o 
 -11   4   5       82.93       80.94      2.11 o 
 -10   4   5      289.78      295.05      6.46 o 
  -9   4   5      240.24      227.53      3.26 o 
  -8   4   5        8.04       10.06      0.83 o 
  -7   4   5        5.59        5.55      0.84 o 
  -6   4   5      113.08      112.40      2.26 o 
  -5   4   5      239.58      244.22      3.66 o 
  -4   4   5      209.16      196.02      3.09 o 
  -3   4   5      212.97      244.69      3.54 o 
  -2   4   5        9.07        9.05      0.64 o 
  -1   4   5     1190.31     1256.78     12.25 o 
   0   4   5       67.96       83.06      1.00 o 
   1   4   5       36.79       44.46      0.85 o 
   2   4   5     1034.91     1017.35      8.46 o 
   3   4   5       20.69       21.28      0.68 o 
   4   4   5        2.80        3.46      0.38 o 
   5   4   5       74.12       77.32      1.48 o 
   6   4   5       78.34       70.70      1.85 o 
   7   4   5      148.79      160.39      3.04 o 
   8   4   5       12.30       10.88      1.13 o 
   9   4   5       25.45       24.16      1.91 o 
  10   4   5       41.07       44.98      1.89 o 
  11   4   5      182.21      189.26      3.93 o 
  12   4   5        0.45       -2.06      2.06 o 
 -12   5   5        7.85        7.74      1.20 o 
 -11   5   5      105.16      105.43      2.49 o 
 -10   5   5        0.64        0.02      0.79 o 
  -9   5   5       39.49       36.87      1.85 o 
  -8   5   5        0.24       -0.60      0.60 o 
  -7   5   5      100.32       89.80      2.18 o 
  -6   5   5      126.71      121.06      2.50 o 
  -5   5   5        7.22        8.59      0.78 o 
  -4   5   5      256.59      249.88      4.38 o 
  -3   5   5      290.60      265.45      3.94 o 
  -2   5   5      117.14      117.14      2.26 o 
  -1   5   5        6.12        5.86      0.56 o 
   0   5   5        3.09        1.61      0.43 o 
   1   5   5       47.22       43.36      0.80 o 
   2   5   5       86.20       80.15      1.14 o 
   3   5   5       26.63       33.94      0.87 o 
   4   5   5       98.47      100.03      1.55 o 
   5   5   5      242.88      229.48      2.72 o 
   6   5   5      504.63      512.85      6.07 o 
   7   5   5       44.34       43.64      1.63 o 
   8   5   5        2.85        2.60      0.84 o 
   9   5   5       63.69       61.04      2.08 o 
  10   5   5      160.77      171.36      4.27 o 
  11   5   5        6.18        8.36      1.48 o 
 -11   6   5       76.99       96.66      4.13 o 
 -10   6   5       27.11       23.12      1.49 o 
  -9   6   5        7.25        6.44      1.05 o 
  -8   6   5      372.01      366.61      5.59 o 
  -7   6   5        0.65       -0.17      0.72 o 
  -6   6   5       65.19       59.39      1.85 o 
  -5   6   5      112.34      111.71      2.47 o 
  -4   6   5        2.36        1.81      0.62 o 
  -3   6   5       22.10       24.30      1.24 o 
  -2   6   5      325.68      313.18      8.97 o 
  -1   6   5       75.44       72.66      1.63 o 
   0   6   5       32.53       36.85      1.40 o 
   1   6   5       50.95       51.65      1.36 o 
   2   6   5      154.45      137.12      2.09 o 
   3   6   5      324.43      328.45      3.11 o 
   4   6   5        8.24        9.48      0.58 o 
   5   6   5       92.97       94.34      1.49 o 
   6   6   5       42.44       38.39      1.37 o 
   7   6   5        7.56        9.19      1.20 o 
   8   6   5       44.73       50.71      2.20 o 
   9   6   5        3.67        3.33      2.46 o 
  10   6   5       43.14       40.80      3.32 o 
 -10   7   5        9.65        8.77      1.26 o 
  -9   7   5       48.91       51.73      2.02 o 
  -8   7   5        4.15        0.14      0.93 o 
  -7   7   5      210.99      225.25      6.25 o 
  -6   7   5      154.84      152.88      3.32 o 
  -5   7   5        0.56        0.39      0.71 o 
  -4   7   5       37.40       34.80      1.53 o 
  -3   7   5       61.86       59.42      1.81 o 
  -2   7   5        6.41        5.54      0.82 o 
  -1   7   5       61.97       48.32      1.46 o 
   0   7   5      362.45      346.93      4.70 o 
   1   7   5      273.55      255.53      3.69 o 
   2   7   5        9.00        8.17      0.98 o 
   3   7   5      270.01      240.61      3.57 o 
   4   7   5       23.78       22.10      1.13 o 
   5   7   5       88.85       82.68      2.20 o 
   6   7   5       58.73       60.16      1.80 o 
   7   7   5       43.92       41.41      2.58 o 
   8   7   5       86.80       82.72      3.14 o 
   9   7   5       46.95       51.03      2.68 o 
  -9   8   5       11.47       12.52      2.07 o 
  -8   8   5       32.22       42.81      3.07 o 
  -7   8   5        1.29        0.76      0.97 o 
  -6   8   5        0.47       -0.04      0.91 o 
  -5   8   5       13.24       13.62      1.27 o 
  -4   8   5        1.05        0.43      0.79 o 
  -3   8   5        0.24       -0.64      0.70 o 
  -2   8   5       52.81       51.93      2.03 o 
  -1   8   5      182.18      179.59      3.12 o 
   0   8   5        0.13        0.42      0.72 o 
   1   8   5      120.68      114.78      3.65 o 
   2   8   5      262.08      263.18      4.48 o 
   3   8   5        2.29        4.23      0.99 o 
   4   8   5       10.65        8.21      1.36 o 
   5   8   5       26.96       31.12      2.34 o 
  -7   9   5        0.03        1.42      2.11 o 
  -6   9   5        4.83        5.21      1.18 o 
  -5   9   5        6.86        6.30      1.21 o 
  -4   9   5       47.79       50.08      2.07 o 
  -3   9   5       28.65       27.07      1.63 o 
  -2   9   5       26.78       33.15      2.90 o 
  -1   9   5      101.60      106.39      2.85 o 
   0   9   5       27.54       26.56      1.87 o 
   1   9   5       11.77       12.18      1.51 o 
   2   9   5      175.47      200.86      4.67 o 
   3   9   5       21.58       27.57      1.94 o 
   4   9   5       72.95       76.95      2.91 o 
   5   9   5       26.62       34.15      2.79 o 
  -3  10   5       71.08       58.96      4.99 o 
 -12   0   6      102.20       98.18      4.80 o 
 -11   0   6      735.31      765.18     10.72 o 
 -10   0   6      117.70      124.26      3.72 o 
  -9   0   6      309.76      337.61      5.03 o 
  -8   0   6      111.70       99.20      1.76 o 
  -7   0   6       27.17       21.18      0.78 o 
  -6   0   6      108.53      125.08      1.85 o 
  -5   0   6     1577.91     1719.56     20.89 o 
  -4   0   6        4.95        7.64      0.72 o 
  -3   0   6     1500.95     1690.16     20.35 o 
  -2   0   6     4381.16     4408.40     51.73 o 
  -1   0   6     3603.39     3595.97     42.34 o 
   0   0   6      602.17      651.81      8.26 o 
   1   0   6       42.36       45.61      0.99 o 
   2   0   6      600.21      613.70      6.89 o 
   3   0   6     2203.51     2392.35     43.18 o 
   4   0   6       33.65       32.69      2.61 o 
   5   0   6     1045.08     1124.07     24.36 o 
   6   0   6       28.04       29.40      1.87 o 
   7   0   6      109.32      132.04      3.70 o 
   8   0   6      326.89      321.26      8.53 o 
   9   0   6      174.60      150.84      4.37 o 
  10   0   6       21.42       19.17      1.80 o 
  11   0   6       32.51       36.99      2.43 o 
  12   0   6        2.23        2.34      1.42 o 
 -14   1   6       26.21       30.42      2.14 o 
 -13   1   6       19.70       19.85      1.46 o 
 -12   1   6       45.83       49.18      1.85 o 
 -11   1   6       18.37       16.11      0.93 o 
 -10   1   6      376.84      389.02      4.11 o 
  -9   1   6      282.15      272.41      2.85 o 
  -8   1   6      123.13      119.49      1.61 o 
  -7   1   6      320.74      330.43      2.87 o 
  -6   1   6        0.20        0.20      0.22 o 
  -5   1   6     1005.04     1090.45      9.63 o 
  -4   1   6     2237.39     2366.27     21.94 o 
  -3   1   6     1454.43     1504.67     12.88 o 
  -2   1   6      399.99      365.64      3.63 o 
  -1   1   6        4.92       -0.27      0.27 o 
   0   1   6     2412.57     2444.85     19.01 o 
   1   1   6     1174.79     1236.35     10.68 o 
   2   1   6     1732.40     1764.17     17.14 o 
   3   1   6       10.57       11.27      0.41 o 
   4   1   6       95.05      104.67      1.93 o 
   5   1   6       23.35       24.92      1.02 o 
   6   1   6      255.49      247.53      4.62 o 
   7   1   6      429.54      408.79     10.08 o 
   8   1   6       10.18        6.35      0.79 o 
   9   1   6        0.96       -0.52      0.64 o 
  10   1   6      132.98      121.23      2.84 o 
  11   1   6       25.16       24.44      1.51 o 
  12   1   6        0.02       -0.41      0.94 o 
 -14   2   6        5.39        1.53      1.19 o 
 -13   2   6      105.82      117.89      3.05 o 
 -12   2   6       36.09       42.17      1.79 o 
 -11   2   6        0.04       -0.15      0.58 o 
 -10   2   6      187.07      180.17      2.68 o 
  -9   2   6       55.19       55.13      1.40 o 
  -8   2   6      671.29      655.42      6.59 o 
  -7   2   6      250.26      264.25      3.55 o 
  -6   2   6      175.40      145.46      1.92 o 
  -5   2   6        1.95        1.33      0.28 o 
  -4   2   6       53.25       52.86      0.85 o 
  -3   2   6      181.89      186.61      2.29 o 
  -2   2   6      189.53      206.88      1.97 o 
  -1   2   6       53.61       61.77      0.94 o 
   0   2   6     1654.86     1881.78     15.98 o 
   1   2   6      391.01      398.03      3.86 o 
   2   2   6      274.40      309.74      3.16 o 
   3   2   6     1863.22     1919.77     16.26 o 
   4   2   6      482.18      482.31      4.36 o 
   5   2   6      133.59      137.87      2.50 o 
   6   2   6        5.35        5.53      0.67 o 
   7   2   6        4.76        3.38      0.70 o 
   8   2   6      398.07      364.99      5.38 o 
   9   2   6       19.17       13.82      1.15 o 
  10   2   6        1.00        1.65      0.80 o 
  11   2   6        0.39       -0.74      0.84 o 
  12   2   6       77.96       89.18      2.69 o 
 -14   3   6       30.93       40.93      2.18 o 
 -13   3   6       30.87       34.50      1.87 o 
 -12   3   6       64.63       68.48      2.33 o 
 -11   3   6        6.99        7.04      0.87 o 
 -10   3   6       96.89       92.22      1.89 o 
  -9   3   6       48.70       46.77      1.28 o 
  -8   3   6       20.77       19.71      0.85 o 
  -7   3   6        0.03       -0.44      0.47 o 
  -6   3   6      742.51      762.64      8.96 o 
  -5   3   6        0.82        0.13      0.38 o 
  -4   3   6       30.87       21.02      0.87 o 
  -3   3   6      502.04      523.35      6.30 o 
  -2   3   6     1520.64     1555.02     22.42 o 
  -1   3   6      281.06      338.64      3.34 o 
   0   3   6      309.71      294.42      3.03 o 
   1   3   6      994.29     1071.06     10.31 o 
   2   3   6      697.24      767.97      8.34 o 
   3   3   6      336.42      341.84      3.57 o 
   4   3   6      101.36       92.58      1.83 o 
   5   3   6        0.82        0.95      0.46 o 
   6   3   6        5.21        5.50      1.53 o 
   7   3   6       14.48       13.28      1.20 o 
   8   3   6      544.76      541.98      7.31 o 
   9   3   6       53.75       50.65      2.88 o 
  10   3   6        0.35        0.23      0.86 o 
  11   3   6       45.86       49.79      2.03 o 
  12   3   6       91.11       89.28      3.85 o 
 -13   4   6       84.90       97.71      2.97 o 
 -12   4   6       39.98       44.12      2.00 o 
 -11   4   6        6.13        7.58      0.86 o 
 -10   4   6        1.38        0.76      0.72 o 
  -9   4   6       17.55       17.95      1.15 o 
  -8   4   6       50.58       41.48      1.48 o 
  -7   4   6        0.31        0.87      0.53 o 
  -6   4   6       64.50       58.37      1.61 o 
  -5   4   6       37.33       31.12      1.18 o 
  -4   4   6      128.84      104.42      2.11 o 
  -3   4   6      149.95      159.00      2.67 o 
  -2   4   6      131.70      129.10      4.39 o 
  -1   4   6      105.32      101.19      1.57 o 
   0   4   6      361.67      371.27      5.97 o 
   1   4   6       25.82       24.38      0.73 o 
   2   4   6      244.72      265.83      2.98 o 
   3   4   6       95.10       86.89      1.33 o 
   4   4   6        7.28        7.81      0.49 o 
   5   4   6      369.38      368.39      4.10 o 
   6   4   6       18.04       17.05      1.66 o 
   7   4   6       28.74       29.69      1.40 o 
   8   4   6        5.67        3.89      0.91 o 
   9   4   6       14.88       12.45      1.16 o 
  10   4   6       28.41       37.70      1.83 o 
  11   4   6        1.27        2.63      1.13 o 
  12   4   6       12.80       13.76      3.32 o 
 -12   5   6       74.28       85.57      3.87 o 
 -11   5   6        6.41        5.61      1.15 o 
 -10   5   6        7.91        4.74      0.99 o 
  -9   5   6        3.07        0.68      0.89 o 
  -8   5   6       11.97       13.70      1.04 o 
  -7   5   6       85.76       74.19      2.29 o 
  -6   5   6      308.63      312.64      7.51 o 
  -5   5   6      109.22      111.08      2.35 o 
  -4   5   6        5.73        5.00      0.68 o 
  -3   5   6       15.16       14.68      0.93 o 
  -2   5   6      475.53      472.64      6.10 o 
  -1   5   6      161.85      163.01      3.07 o 
   0   5   6       15.55       14.40      1.06 o 
   1   5   6       34.29       35.77      0.96 o 
   2   5   6       33.09       29.63      0.81 o 
   3   5   6       13.04       15.66      0.68 o 
   4   5   6       42.81       41.69      1.08 o 
   5   5   6      122.60      125.63      2.06 o 
   6   5   6        0.90       -0.35      0.61 o 
   7   5   6       40.13       39.86      1.62 o 
   8   5   6       20.94       19.07      1.33 o 
   9   5   6      103.28      111.23      4.30 o 
  10   5   6       22.49       21.38      1.85 o 
  11   5   6       71.01       72.82      5.33 o 
 -11   6   6        0.00       -0.34      1.45 o 
 -10   6   6        7.80        7.56      1.18 o 
  -9   6   6       55.13       56.16      2.02 o 
  -8   6   6       13.81       10.48      1.10 o 
  -7   6   6        0.00       -0.62      0.84 o 
  -6   6   6      129.55      115.64      2.63 o 
  -5   6   6       45.51       41.16      1.53 o 
  -4   6   6       24.31       23.29      1.22 o 
  -3   6   6      505.00      488.53      6.51 o 
  -2   6   6      224.81      229.76      3.75 o 
  -1   6   6        4.27        5.09      0.74 o 
   0   6   6       53.79       48.15      1.77 o 
   1   6   6        0.12        0.60      0.51 o 
   2   6   6      196.41      166.52      2.69 o 
   3   6   6       20.51       16.99      0.84 o 
   4   6   6       35.57       31.39      0.94 o 
   5   6   6       18.39       21.39      0.98 o 
   6   6   6       11.32        8.36      0.89 o 
   7   6   6       41.17       47.47      1.83 o 
   8   6   6       66.11       67.98      2.55 o 
   9   6   6        0.82        1.03      1.19 o 
  10   6   6        1.80        2.76      1.66 o 
 -11   7   6        9.37        9.93      2.98 o 
 -10   7   6        2.33        1.03      1.04 o 
  -9   7   6       28.32       33.53      1.95 o 
  -8   7   6        0.37       -0.84      0.84 o 
  -7   7   6       12.35        9.18      1.10 o 
  -6   7   6       30.82       28.70      2.19 o 
  -5   7   6       53.42       55.31      1.87 o 
  -4   7   6       80.18       76.67      2.11 o 
  -3   7   6        6.90        5.28      0.85 o 
  -2   7   6        0.19       -0.30      0.62 o 
  -1   7   6       50.61       45.39      2.01 o 
   0   7   6       23.90       24.79      1.17 o 
   1   7   6       37.25       47.21      1.48 o 
   2   7   6       15.60       17.07      1.03 o 
   3   7   6        0.02       -0.54      0.63 o 
   4   7   6       29.42       33.00      1.51 o 
   5   7   6        2.78        2.03      0.96 o 
   6   7   6       59.61       56.49      3.35 o 
   7   7   6       89.30      103.63      6.19 o 
   8   7   6       10.90        7.44      1.28 o 
   9   7   6       12.30        9.92      1.65 o 
  -9   8   6        8.98       14.58      2.24 o 
  -8   8   6        2.25        2.36      1.09 o 
  -7   8   6       39.30       38.62      1.90 o 
  -6   8   6       17.06       15.09      1.29 o 
  -5   8   6       47.44       51.03      2.41 o 
  -4   8   6        1.38        0.92      0.81 o 
  -3   8   6       15.24       10.12      1.08 o 
  -2   8   6       61.16       51.95      1.85 o 
  -1   8   6        0.04        0.03      1.02 o 
   0   8   6       59.06       51.75      1.67 o 
   1   8   6       29.43       32.54      1.81 o 
   2   8   6      127.52      127.71      3.21 o 
   3   8   6        5.79        2.92      0.98 o 
   4   8   6        6.12        7.94      1.30 o 
   5   8   6        0.21        0.90      1.86 o 
  -6   9   6       18.86       19.11      1.83 o 
  -5   9   6       35.29       40.77      1.99 o 
  -4   9   6        3.20        2.37      1.07 o 
  -3   9   6       12.82       13.57      1.33 o 
  -2   9   6       11.97       17.43      1.41 o 
  -1   9   6      128.79      148.58      3.38 o 
   0   9   6        5.98        5.43      2.19 o 
   1   9   6        2.16        3.89      1.11 o 
   2   9   6        0.53        3.55      1.33 o 
   3   9   6        1.61        5.93      1.45 o 
   4   9   6        1.77        1.33      1.62 o 
   5   9   6       53.17       53.77      4.52 o 
  -2  10   6        1.07        2.37      2.62 o 
 -14   1   7       27.88       32.22      3.47 o 
 -13   1   7       13.61       16.32      1.58 o 
 -12   1   7       21.84       22.39      1.40 o 
 -11   1   7       84.49       82.20      1.78 o 
 -10   1   7      140.20      150.11      2.36 o 
  -9   1   7        1.84        1.08      0.40 o 
  -8   1   7       63.95       63.34      1.15 o 
  -7   1   7       58.14       58.87      0.98 o 
  -6   1   7        5.66        8.45      0.49 o 
  -5   1   7      961.11      989.14      8.85 o 
  -4   1   7        0.09        0.07      0.24 o 
  -3   1   7      593.54      623.50      5.77 o 
  -2   1   7      652.02      637.81      5.80 o 
  -1   1   7      121.45      115.59      1.45 o 
   0   1   7      494.40      496.90      4.32 o 
   1   1   7       99.94      110.49      1.35 o 
   2   1   7        7.27        8.59      0.45 o 
   3   1   7      171.90      169.39      1.88 o 
   4   1   7       51.63       60.85      1.53 o 
   5   1   7        5.87        4.82      0.62 o 
   6   1   7       14.74       10.26      0.83 o 
   7   1   7       71.08       70.21      1.91 o 
   8   1   7        0.91       -0.94      1.01 o 
   9   1   7      184.63      162.92      3.31 o 
  10   1   7       17.18       11.64      1.14 o 
  11   1   7        0.04       -0.18      0.86 o 
  12   1   7        0.50       -0.69      1.04 o 
 -14   2   7       29.79       35.07      2.03 o 
 -13   2   7       21.31       23.85      1.61 o 
 -12   2   7       12.64       12.84      1.25 o 
 -11   2   7        3.93        3.41      0.71 o 
 -10   2   7       34.38       36.72      1.21 o 
  -9   2   7       88.80       85.47      1.68 o 
  -8   2   7       48.38       47.45      1.48 o 
  -7   2   7        1.02        0.36      0.49 o 
  -6   2   7        0.51        0.57      0.60 o 
  -5   2   7      278.80      261.08      2.80 o 
  -4   2   7       33.56       28.38      0.62 o 
  -3   2   7     1658.01     1688.41     14.48 o 
  -2   2   7        0.25       -0.08      0.20 o 
  -1   2   7      486.85      527.15      4.93 o 
   0   2   7       42.92       35.01      0.75 o 
   1   2   7      373.76      433.02      4.22 o 
   2   2   7        8.77        4.75      0.37 o 
   3   2   7      310.92      325.39      3.27 o 
   4   2   7        8.16       13.88      0.72 o 
   5   2   7      268.18      239.55      4.46 o 
   6   2   7      103.44       95.73      2.17 o 
   7   2   7       55.23       45.65      1.57 o 
   8   2   7      238.02      213.53      4.87 o 
   9   2   7       12.24       13.40      1.30 o 
  10   2   7       45.60       47.66      2.23 o 
  11   2   7       26.72       25.89      1.60 o 
  12   2   7       18.42       13.50      2.40 o 
 -14   3   7        5.13        3.19      1.24 o 
 -13   3   7        0.03        0.00      1.03 o 
 -12   3   7       10.28       12.14      1.16 o 
 -11   3   7       65.69       64.81      1.68 o 
 -10   3   7       95.77       91.80      2.29 o 
  -9   3   7       34.67       36.11      1.44 o 
  -8   3   7        0.28       -0.34      0.55 o 
  -7   3   7      102.77       96.61      2.11 o 
  -6   3   7      222.56      207.03      3.98 o 
  -5   3   7       66.99       64.94      1.76 o 
  -4   3   7        1.48        0.83      0.43 o 
  -3   3   7       10.23        9.14      0.63 o 
  -2   3   7      524.71      568.69      5.89 o 
  -1   3   7      358.23      374.57      3.71 o 
   0   3   7     1311.29     1452.45     12.63 o 
   1   3   7       61.14       60.91      1.23 o 
   2   3   7       90.24       91.22      1.40 o 
   3   3   7        2.14        0.73      0.35 o 
   4   3   7      242.00      267.01      3.14 o 
   5   3   7      766.10      767.91      8.30 o 
   6   3   7        0.48       -0.09      0.59 o 
   7   3   7      374.52      382.27      5.57 o 
   8   3   7      163.73      166.17      3.30 o 
   9   3   7       72.07       70.56      2.90 o 
  10   3   7        0.00       -0.59      0.83 o 
  11   3   7        2.03        1.95      1.28 o 
  12   3   7       13.17       14.96      3.13 o 
 -13   4   7        1.53        2.17      2.62 o 
 -12   4   7       26.25       28.44      2.47 o 
 -11   4   7       20.38       14.31      1.23 o 
 -10   4   7       92.22       83.34      2.26 o 
  -9   4   7       59.20       52.09      1.76 o 
  -8   4   7       28.06       23.73      1.71 o 
  -7   4   7       10.82        9.52      0.88 o 
  -6   4   7      101.74      102.75      2.23 o 
  -5   4   7       99.68       95.82      3.07 o 
  -4   4   7     2862.48     2775.59     33.49 o 
  -3   4   7       38.98       38.04      1.25 o 
  -2   4   7      122.31      131.01      2.38 o 
  -1   4   7       34.89       28.69      1.30 o 
   0   4   7      132.19      152.81      2.24 o 
   1   4   7       28.03       30.70      0.88 o 
   2   4   7      505.19      533.70      5.28 o 
   3   4   7      112.36      107.57      1.68 o 
   4   4   7      236.09      223.53      2.86 o 
   5   4   7       32.72       32.37      1.91 o 
   6   4   7      859.81      879.08      9.53 o 
   7   4   7      598.44      627.66      8.23 o 
   8   4   7       33.06       35.32      1.66 o 
   9   4   7        3.15        0.98      0.86 o 
  10   4   7      246.25      274.14      4.90 o 
  11   4   7       10.86       17.25      1.53 o 
 -12   5   7       15.22       23.85      4.14 o 
 -11   5   7      129.15      135.90      3.68 o 
 -10   5   7       22.51       22.21      1.42 o 
  -9   5   7       78.17       72.49      2.15 o 
  -8   5   7        4.58        5.09      1.26 o 
  -7   5   7       29.95       25.27      1.49 o 
  -6   5   7        4.61        5.63      0.78 o 
  -5   5   7      562.10      549.39      7.13 o 
  -4   5   7       14.82       14.98      1.26 o 
  -3   5   7       20.80       23.89      1.14 o 
  -2   5   7       27.64       30.17      1.21 o 
  -1   5   7      188.41      200.62      3.55 o 
   0   5   7       24.19       23.04      1.08 o 
   1   5   7       44.55       46.03      1.41 o 
   2   5   7       16.85       15.49      0.86 o 
   3   5   7       11.74       13.77      0.73 o 
   4   5   7       12.06        8.53      0.75 o 
   5   5   7       86.18       90.22      2.14 o 
   6   5   7        4.15        3.65      0.73 o 
   7   5   7       63.11       63.80      2.03 o 
   8   5   7       35.93       36.03      2.11 o 
   9   5   7        0.00       -0.69      0.99 o 
  10   5   7      146.22      170.51      5.45 o 
 -11   6   7       18.95       21.10      1.60 o 
 -10   6   7        0.21       -0.65      0.95 o 
  -9   6   7        2.90        1.46      0.84 o 
  -8   6   7       25.30       26.66      1.47 o 
  -7   6   7       34.35       36.93      1.63 o 
  -6   6   7        4.37        4.68      0.82 o 
  -5   6   7      232.25      213.07      4.30 o 
  -4   6   7        3.83        3.53      0.98 o 
  -3   6   7       43.31       45.47      1.70 o 
  -2   6   7       45.64       37.83      1.57 o 
  -1   6   7      108.64       86.54      2.76 o 
   0   6   7      204.30      208.48      3.61 o 
   1   6   7       95.26       68.01      1.86 o 
   2   6   7        6.85        3.71      0.71 o 
   3   6   7      122.02      113.82      2.19 o 
   4   6   7        3.31        3.78      0.80 o 
   5   6   7       50.48       53.13      1.58 o 
   6   6   7       20.41       28.06      1.68 o 
   7   6   7       54.54       58.93      2.05 o 
   8   6   7       64.24       66.61      2.30 o 
   9   6   7      144.28      164.08      4.25 o 
  10   6   7       18.67       15.32      3.54 o 
 -10   7   7        3.65       -0.52      1.60 o 
  -9   7   7      106.57      103.28      3.17 o 
  -8   7   7       31.65       34.03      1.73 o 
  -7   7   7      161.07      160.34      3.44 o 
  -6   7   7        1.76        0.38      0.82 o 
  -5   7   7        4.51        4.45      0.89 o 
  -4   7   7       64.57       61.05      1.96 o 
  -3   7   7        8.29       11.78      1.01 o 
  -2   7   7      133.84      116.44      3.40 o 
  -1   7   7       61.09       55.96      1.83 o 
   0   7   7      168.02      127.11      2.77 o 
   1   7   7      133.88      124.50      2.74 o 
   2   7   7       32.14       23.68      1.32 o 
   3   7   7       19.75       16.90      1.06 o 
   4   7   7       40.49       36.61      1.64 o 
   5   7   7        1.38        2.48      1.07 o 
   6   7   7        0.02        0.96      1.35 o 
   7   7   7        1.50        1.91      2.19 o 
   8   7   7        0.37       -1.56      1.56 o 
  -8   8   7       33.83       30.84      1.88 o 
  -7   8   7       60.72       71.63      2.43 o 
  -6   8   7       33.24       28.91      1.69 o 
  -5   8   7       22.08       21.25      1.43 o 
  -4   8   7       10.88        8.17      1.07 o 
  -3   8   7        1.34        0.83      0.83 o 
  -2   8   7        1.71        3.76      0.89 o 
  -1   8   7       44.02       40.45      2.24 o 
   0   8   7        1.31        0.83      0.82 o 
   1   8   7        7.33        6.33      1.03 o 
   2   8   7       37.04       33.32      2.78 o 
   3   8   7        6.55        6.78      1.07 o 
   4   8   7        0.01        0.01      1.57 o 
   5   8   7       56.01       60.24      4.52 o 
  -6   9   7        3.75        9.06      2.62 o 
  -5   9   7        3.69        4.66      1.17 o 
  -4   9   7       25.11       26.09      1.69 o 
  -3   9   7       25.13       32.08      1.81 o 
  -2   9   7        0.02       -0.94      0.94 o 
  -1   9   7       54.78       48.16      2.04 o 
   0   9   7        6.18        6.32      1.23 o 
   1   9   7      121.74      126.89      3.68 o 
   2   9   7        3.78        4.47      1.40 o 
   3   9   7       41.22       45.19      4.42 o 
 -12   0   8      144.97      147.95      6.07 o 
 -11   0   8      842.98      901.24     15.19 o 
 -10   0   8      113.13      117.17      2.91 o 
  -9   0   8      160.31      161.94      2.54 o 
  -8   0   8        0.14       -0.28      0.57 o 
  -7   0   8      103.49      101.89      2.26 o 
  -6   0   8      347.96      390.38      5.71 o 
  -5   0   8      109.83      121.48      2.34 o 
  -4   0   8       83.41       79.12      1.73 o 
  -3   0   8     3093.99     3116.94     37.05 o 
  -2   0   8       35.96       53.28      1.35 o 
  -1   0   8       63.07       68.19      1.54 o 
   0   0   8     1268.39     1404.46     17.23 o 
   1   0   8      349.25      378.95      4.67 o 
   2   0   8       16.58       18.63      0.95 o 
   3   0   8       63.39       73.31      1.66 o 
   4   0   8     1241.70     1177.10     18.88 o 
   5   0   8      130.76      118.07      3.34 o 
   6   0   8        6.02        6.39      1.08 o 
   7   0   8      472.35      441.20     13.60 o 
   8   0   8        9.13        8.43      2.18 o 
   9   0   8        7.68        6.35      1.34 o 
  10   0   8        1.44        0.16      1.71 o 
  11   0   8       15.28       16.12      2.02 o 
 -13   1   8        0.33       -1.13      1.13 o 
 -12   1   8       28.38       26.97      1.33 o 
 -11   1   8       24.64       24.86      1.11 o 
 -10   1   8       97.57      104.50      1.93 o 
  -9   1   8      196.51      199.08      3.35 o 
  -8   1   8      103.81       99.06      1.83 o 
  -7   1   8        1.64        0.81      0.36 o 
  -6   1   8        3.67        3.52      0.40 o 
  -5   1   8      986.12     1031.22      9.24 o 
  -4   1   8        0.47        2.40      0.35 o 
  -3   1   8      690.68      735.09      6.71 o 
  -2   1   8       25.04       30.29      0.71 o 
  -1   1   8      322.48      370.98      3.68 o 
   0   1   8        9.31        9.70      0.42 o 
   1   1   8        0.97        1.81      0.30 o 
   2   1   8        5.03        7.86      0.42 o 
   3   1   8        0.13        1.12      0.29 o 
   4   1   8       85.22       97.47      2.03 o 
   5   1   8       84.62       87.17      2.84 o 
   6   1   8      253.47      246.85      4.90 o 
   7   1   8      674.59      645.89      9.44 o 
   8   1   8      321.73      300.54      4.83 o 
   9   1   8        1.56        2.12      0.80 o 
  10   1   8       19.30       17.35      1.35 o 
  11   1   8        7.45        9.46      1.26 o 
 -14   2   8       10.12        9.54      2.34 o 
 -13   2   8       24.12       24.23      1.59 o 
 -12   2   8       17.04       16.31      1.04 o 
 -11   2   8        7.28        3.72      0.86 o 
 -10   2   8       34.86       30.61      1.42 o 
  -9   2   8        1.89        1.96      0.69 o 
  -8   2   8       81.57       69.93      1.81 o 
  -7   2   8      164.92      165.75      2.89 o 
  -6   2   8      492.74      480.06      6.09 o 
  -5   2   8      210.08      191.92      3.01 o 
  -4   2   8       36.46       37.74      2.37 o 
  -3   2   8      244.33      244.78      4.39 o 
  -2   2   8      784.03      810.88      7.66 o 
  -1   2   8     1220.16     1244.39     10.40 o 
   0   2   8       13.57       13.60      0.90 o 
   1   2   8       13.66       12.66      0.53 o 
   2   2   8      606.68      668.07      6.27 o 
   3   2   8       27.32       27.83      1.05 o 
   4   2   8      338.17      337.89      4.23 o 
   5   2   8      564.42      560.02      7.17 o 
   6   2   8      133.06      131.97      2.68 o 
   7   2   8      285.23      275.34      4.53 o 
   8   2   8       97.90       95.09      2.42 o 
   9   2   8       36.25       37.61      1.74 o 
  10   2   8        2.70        0.34      0.94 o 
  11   2   8       78.88       78.11      2.56 o 
 -13   3   8        0.95       -0.92      1.87 o 
 -12   3   8       35.26       39.51      1.81 o 
 -11   3   8       29.19       22.09      1.36 o 
 -10   3   8        0.00        0.45      0.86 o 
  -9   3   8      426.09      411.61      5.82 o 
  -8   3   8      277.96      279.15      4.31 o 
  -7   3   8       41.55       38.66      1.36 o 
  -6   3   8     1351.59     1328.00     14.76 o 
  -5   3   8       62.11       57.28      1.55 o 
  -4   3   8      165.59      153.40      2.65 o 
  -3   3   8      178.73      174.20      2.83 o 
  -2   3   8      562.30      561.64      5.91 o 
  -1   3   8      307.38      293.28      3.10 o 
   0   3   8      445.79      477.08      4.68 o 
   1   3   8      520.70      567.82      5.48 o 
   2   3   8       10.16        6.76      0.48 o 
   3   3   8      953.87      982.05     10.27 o 
   4   3   8       19.94       21.36      0.95 o 
   5   3   8     3004.81     2957.15     28.22 o 
   6   3   8      500.11      502.87      6.80 o 
   7   3   8        5.90        3.88      0.86 o 
   8   3   8      939.56      960.38     11.83 o 
   9   3   8       45.09       47.83      2.13 o 
  10   3   8       64.30       69.62      2.34 o 
  11   3   8       13.65        8.28      1.30 o 
 -13   4   8        3.99        4.56      1.85 o 
 -12   4   8        0.43       -0.27      1.06 o 
 -11   4   8       99.41       96.40      2.59 o 
 -10   4   8      123.02      117.87      2.75 o 
  -9   4   8       24.06       24.38      1.34 o 
  -8   4   8       18.42       13.73      1.04 o 
  -7   4   8      379.72      361.49      5.22 o 
  -6   4   8       50.18       42.51      1.45 o 
  -5   4   8      168.38      154.47      3.48 o 
  -4   4   8       18.65       13.13      0.88 o 
  -3   4   8      375.71      352.35      4.98 o 
  -2   4   8        2.20        2.16      0.52 o 
  -1   4   8      161.02      164.58      4.63 o 
   0   4   8        1.09       -0.14      0.45 o 
   1   4   8       31.11       30.16      0.84 o 
   2   4   8       26.41       31.22      0.95 o 
   3   4   8       63.03       64.94      1.29 o 
   4   4   8      604.33      626.39     12.19 o 
   5   4   8      368.00      359.67      4.95 o 
   6   4   8      431.70      421.87      5.39 o 
   7   4   8      914.77      943.12     15.32 o 
   8   4   8       41.84       45.00      1.87 o 
   9   4   8       17.85       19.24      1.43 o 
  10   4   8        1.92        2.41      1.06 o 
  11   4   8        7.99       12.36      2.90 o 
 -12   5   8        7.73        9.46      1.92 o 
 -11   5   8        6.05        7.44      1.16 o 
 -10   5   8       10.96       13.04      1.22 o 
  -9   5   8        2.34        1.33      0.81 o 
  -8   5   8        0.11        0.17      0.73 o 
  -7   5   8       14.06       16.06      1.15 o 
  -6   5   8      116.26      104.38      2.41 o 
  -5   5   8      332.35      308.79      4.67 o 
  -4   5   8      277.10      242.72      4.64 o 
  -3   5   8       52.61       47.17      2.60 o 
  -2   5   8        3.12        2.27      0.59 o 
  -1   5   8       24.68       28.35      1.21 o 
   0   5   8       73.86       79.77      1.92 o 
   1   5   8        8.73        7.01      0.73 o 
   2   5   8        4.37        3.19      0.66 o 
   3   5   8       69.52       57.30      1.48 o 
   4   5   8      244.63      254.29      4.03 o 
   5   5   8        2.77        3.91      0.73 o 
   6   5   8       25.25       24.70      1.39 o 
   7   5   8       18.38       16.30      1.30 o 
   8   5   8        1.47        1.38      0.93 o 
   9   5   8        3.89        1.45      1.07 o 
  10   5   8       47.76       48.00      2.22 o 
 -11   6   8        0.01        0.86      1.12 o 
 -10   6   8       17.63       17.32      1.42 o 
  -9   6   8       10.16        8.60      1.68 o 
  -8   6   8        2.70        2.59      0.84 o 
  -7   6   8      101.52       96.88      2.50 o 
  -6   6   8      107.88      100.46      2.49 o 
  -5   6   8      348.18      332.34      5.12 o 
  -4   6   8        1.31        0.42      0.65 o 
  -3   6   8      221.38      197.42      3.54 o 
  -2   6   8      144.94      128.40      2.70 o 
  -1   6   8       25.95       20.20      1.16 o 
   0   6   8       18.78        8.61      0.88 o 
   1   6   8       67.00       76.79      2.01 o 
   2   6   8       68.87       48.27      2.31 o 
   3   6   8       45.78       50.47      2.00 o 
   4   6   8        0.37        0.31      1.04 o 
   5   6   8        0.50        0.54      0.92 o 
   6   6   8       30.33       29.48      1.39 o 
   7   6   8        0.09       -0.76      0.92 o 
   8   6   8        6.54        4.33      1.14 o 
   9   6   8       12.05       13.04      2.11 o 
 -10   7   8       27.61       29.15      2.51 o 
  -9   7   8       52.79       46.24      2.07 o 
  -8   7   8        0.19       -0.83      0.83 o 
  -7   7   8        8.96        7.23      1.10 o 
  -6   7   8       19.49       16.26      1.32 o 
  -5   7   8       33.07       30.04      1.50 o 
  -4   7   8        1.07        0.80      0.78 o 
  -3   7   8       12.82       11.61      1.04 o 
  -2   7   8       57.00       56.26      1.87 o 
  -1   7   8        4.05        2.60      0.80 o 
   0   7   8        5.63        7.62      0.97 o 
   1   7   8       15.52       12.28      1.58 o 
   2   7   8       73.68       67.40      2.05 o 
   3   7   8        0.15       -0.87      0.87 o 
   4   7   8        1.64        1.73      1.29 o 
   5   7   8       79.99       85.90      4.58 o 
   6   7   8       94.42      114.65      3.49 o 
   7   7   8       31.14       32.51      3.79 o 
   8   7   8        7.43        3.97      2.73 o 
  -8   8   8        2.35       -2.22      2.22 o 
  -7   8   8        2.73        1.59      1.10 o 
  -6   8   8        0.03       -0.39      0.90 o 
  -5   8   8        4.67        6.14      1.08 o 
  -4   8   8       39.40       41.00      1.85 o 
  -3   8   8        3.41        3.98      0.94 o 
  -2   8   8        0.28       -0.10      1.25 o 
  -1   8   8        0.01       -0.60      0.82 o 
   0   8   8      120.57      123.12      2.96 o 
   1   8   8       40.03       40.62      2.48 o 
   2   8   8       18.09       15.70      1.37 o 
   3   8   8       34.76       43.24      2.78 o 
   4   8   8        3.38        3.61      1.56 o 
   5   8   8      148.67      188.46      8.05 o 
   6   8   8      153.44      166.07      7.68 o 
  -5   9   8        0.26       -0.13      1.98 o 
  -4   9   8       32.97       36.88      1.94 o 
  -3   9   8       19.34       22.87      1.64 o 
  -2   9   8        3.99        3.94      1.12 o 
  -1   9   8        2.28        4.00      1.11 o 
   0   9   8      171.46      188.58      3.97 o 
   1   9   8       33.89       28.24      2.09 o 
   2   9   8       64.13       60.47      2.70 o 
   3   9   8        1.50        3.89      4.11 o 
 -12   1   9       15.67       19.69      1.35 o 
 -11   1   9       34.05       42.59      1.64 o 
 -10   1   9       30.33       28.75      1.35 o 
  -9   1   9       33.06       28.98      1.31 o 
  -8   1   9      248.77      254.09      3.90 o 
  -7   1   9       65.60       69.87      1.53 o 
  -6   1   9        0.41        0.54      0.35 o 
  -5   1   9      327.28      326.05      4.12 o 
  -4   1   9      183.21      197.21      2.48 o 
  -3   1   9      729.57      761.82      7.01 o 
  -2   1   9     1332.64     1397.84     12.21 o 
  -1   1   9       12.34       14.07      0.56 o 
   0   1   9       72.30       76.72      1.15 o 
   1   1   9        6.90        7.41      0.57 o 
   2   1   9      415.94      452.95      4.21 o 
   3   1   9       88.78       82.89      1.66 o 
   4   1   9      338.18      368.42      5.61 o 
   5   1   9        0.50        0.13      0.65 o 
   6   1   9       25.09       29.09      1.34 o 
   7   1   9       16.40       13.00      1.04 o 
   8   1   9       14.49       13.31      1.15 o 
   9   1   9        1.92        3.04      0.88 o 
  10   1   9        4.20        3.45      0.96 o 
  11   1   9        0.30       -0.49      1.02 o 
 -14   2   9        5.68        2.79      2.50 o 
 -13   2   9       67.54       74.25      3.42 o 
 -12   2   9       20.21       22.94      1.49 o 
 -11   2   9        9.19        7.96      1.01 o 
 -10   2   9        0.69        1.28      0.74 o 
  -9   2   9        2.08        1.15      0.66 o 
  -8   2   9       10.24        8.13      0.80 o 
  -7   2   9       32.31       28.10      1.36 o 
  -6   2   9        7.46        8.61      0.99 o 
  -5   2   9       16.91       17.50      0.90 o 
  -4   2   9        4.02        4.78      0.74 o 
  -3   2   9       64.86       55.29      1.18 o 
  -2   2   9     1052.96     1072.20      8.82 o 
  -1   2   9        3.73        4.93      0.37 o 
   0   2   9       89.14       87.44      1.38 o 
   1   2   9      325.99      334.63      3.55 o 
   2   2   9      225.48      205.39      2.81 o 
   3   2   9      311.02      339.80      4.66 o 
   4   2   9       73.20       69.39      1.61 o 
   5   2   9        1.43        1.31      0.61 o 
   6   2   9       59.68       53.19      1.72 o 
   7   2   9        5.51        4.19      0.92 o 
   8   2   9      101.65      100.73      2.59 o 
   9   2   9        0.81        0.97      0.83 o 
  10   2   9        0.61        0.24      0.97 o 
  11   2   9        3.50        1.46      1.64 o 
 -13   3   9        5.46        4.64      1.99 o 
 -12   3   9        0.92        1.34      0.92 o 
 -11   3   9        2.26        2.79      0.93 o 
 -10   3   9        0.32        0.37      0.76 o 
  -9   3   9      143.16      128.47      2.76 o 
  -8   3   9       97.08       90.87      2.43 o 
  -7   3   9       79.58       75.84      1.95 o 
  -6   3   9      114.67      104.71      2.26 o 
  -5   3   9      135.86      129.07      2.48 o 
  -4   3   9      632.89      593.88     11.06 o 
  -3   3   9        5.17        3.58      0.55 o 
  -2   3   9      487.82      483.88      6.08 o 
  -1   3   9      330.21      353.19      4.11 o 
   0   3   9       32.18       30.30      0.96 o 
   1   3   9        1.45        1.09      0.37 o 
   2   3   9       95.20       90.48      1.50 o 
   3   3   9       91.41       88.19      2.90 o 
   4   3   9      273.42      247.99      3.51 o 
   5   3   9      495.58      503.51      6.06 o 
   6   3   9     1028.19     1027.56     12.31 o 
   7   3   9      123.53      130.95      2.92 o 
   8   3   9       20.25       20.05      1.38 o 
   9   3   9        1.57        1.74      0.92 o 
  10   3   9       10.27        7.92      1.21 o 
 -13   4   9        2.84        3.63      2.54 o 
 -12   4   9        5.54        3.01      1.42 o 
 -11   4   9       62.71       58.08      2.68 o 
 -10   4   9        3.35        0.28      0.87 o 
  -9   4   9        4.87        8.22      0.97 o 
  -8   4   9       22.87       19.63      1.23 o 
  -7   4   9      297.05      276.16      4.38 o 
  -6   4   9      205.47      212.80      3.62 o 
  -5   4   9       37.49       39.04      1.43 o 
  -4   4   9        9.02        9.83      0.85 o 
  -3   4   9       94.74       90.23      2.04 o 
  -2   4   9       48.76       37.72      1.31 o 
  -1   4   9      169.82      178.82      3.70 o 
   0   4   9      526.94      529.21      7.95 o 
   1   4   9       16.03       18.43      0.83 o 
   2   4   9      165.87      178.62      2.39 o 
   3   4   9      532.61      517.16      5.91 o 
   4   4   9      200.73      200.83      3.11 o 
   5   4   9      339.64      328.35      4.47 o 
   6   4   9        0.12        0.19      0.65 o 
   7   4   9     1002.00     1033.30     16.42 o 
   8   4   9        1.71        2.07      0.93 o 
   9   4   9        6.59        7.73      1.19 o 
  10   4   9       15.84       19.96      1.66 o 
 -12   5   9        1.32       -0.65      1.26 o 
 -11   5   9        0.99        0.22      0.99 o 
 -10   5   9        1.66       -0.80      0.80 o 
  -9   5   9        0.38       -0.58      0.77 o 
  -8   5   9        3.27        1.54      0.76 o 
  -7   5   9      222.26      210.52      3.79 o 
  -6   5   9      100.62       95.95      2.35 o 
  -5   5   9        3.69        2.41      0.73 o 
  -4   5   9      203.49      197.12      3.46 o 
  -3   5   9      261.42      255.38      4.06 o 
  -2   5   9        8.72       10.56      0.87 o 
  -1   5   9        1.84        1.36      0.62 o 
   0   5   9        8.15       10.84      0.90 o 
   1   5   9      289.13      289.82      4.38 o 
   2   5   9       11.05       10.80      0.91 o 
   3   5   9        9.16        9.64      1.03 o 
   4   5   9      152.29      160.19      2.77 o 
   5   5   9      260.64      263.47      3.90 o 
   6   5   9       80.00       82.96      2.12 o 
   7   5   9       15.05       18.26      1.39 o 
   8   5   9        0.27        0.23      1.10 o 
   9   5   9       39.02       41.62      2.06 o 
 -11   6   9       15.00       22.58      2.37 o 
 -10   6   9        0.46       -0.87      0.98 o 
  -9   6   9        0.00       -0.01      0.87 o 
  -8   6   9        6.44        7.11      1.02 o 
  -7   6   9        4.21        2.94      0.85 o 
  -6   6   9       32.84       33.32      1.59 o 
  -5   6   9       33.24       32.62      1.52 o 
  -4   6   9       59.86       62.03      2.36 o 
  -3   6   9       81.35       74.46      2.06 o 
  -2   6   9      176.64      157.82      3.10 o 
  -1   6   9      188.94      191.12      3.47 o 
   0   6   9        0.74        0.34      0.67 o 
   1   6   9        5.34        4.23      0.77 o 
   2   6   9       42.64       36.94      1.57 o 
   3   6   9        3.69        2.76      0.93 o 
   4   6   9        1.18       -0.43      1.00 o 
   5   6   9       24.37       22.70      1.73 o 
   6   6   9       20.98       23.66      1.80 o 
   7   6   9        0.00       -1.37      1.65 o 
   8   6   9       47.40       58.84      2.31 o 
  -9   7   9       30.58       43.67      2.79 o 
  -8   7   9      251.59      262.09      5.08 o 
  -7   7   9        1.03       -0.09      0.85 o 
  -6   7   9       26.21       29.59      1.61 o 
  -5   7   9       79.03       76.90      2.37 o 
  -4   7   9       98.78       91.60      2.47 o 
  -3   7   9       42.24       36.55      1.66 o 
  -2   7   9        5.20        5.10      1.17 o 
  -1   7   9        9.12        8.00      1.30 o 
   0   7   9       14.18       11.75      1.19 o 
   1   7   9       29.58       26.82      1.47 o 
   2   7   9       32.51       29.98      1.53 o 
   3   7   9       44.80       53.93      2.30 o 
   4   7   9        1.04        0.07      1.27 o 
   5   7   9        6.53        7.67      1.42 o 
   6   7   9       43.78       42.68      3.96 o 
   7   7   9       70.66       84.28      5.54 o 
  -7   8   9       81.47       89.13      2.73 o 
  -6   8   9        1.30       -0.66      0.96 o 
  -5   8   9       10.49       12.01      2.00 o 
  -4   8   9        3.09        2.19      0.98 o 
  -3   8   9        6.62        5.00      1.03 o 
  -2   8   9        0.54        0.87      0.91 o 
  -1   8   9       18.79       20.22      2.21 o 
   0   8   9       37.36       34.55      2.09 o 
   1   8   9       16.87       24.22      1.49 o 
   2   8   9        3.93        2.63      1.65 o 
   3   8   9        2.04        1.15      1.64 o 
   4   8   9        9.86       10.45      1.91 o 
   5   8   9       25.93       36.40      3.95 o 
  -4   9   9        9.57       12.86      2.92 o 
  -3   9   9       10.82       11.67      1.55 o 
  -2   9   9       16.26       20.66      1.87 o 
  -1   9   9        3.35        4.39      1.21 o 
   0   9   9        8.78        8.91      1.27 o 
   1   9   9       61.06       64.59      2.42 o 
   2   9   9       40.65       45.80      2.56 o 
 -13   0  10      119.66      113.90      5.77 o 
 -12   0  10        2.61        1.67      1.83 o 
 -11   0  10      137.12      155.12      6.35 o 
 -10   0  10      610.93      616.70     16.00 o 
  -9   0  10       57.81       39.23      1.95 o 
  -8   0  10        0.06        0.81      0.66 o 
  -7   0  10        9.59       11.25      1.69 o 
  -6   0  10      969.79      978.79     14.60 o 
  -5   0  10       58.67       55.57      1.58 o 
  -4   0  10      556.38      595.32      8.10 o 
  -3   0  10      118.61      129.21      3.98 o 
  -2   0  10      233.64      217.44      4.24 o 
  -1   0  10        0.78        2.08      0.52 o 
   0   0  10      155.82      173.80      5.90 o 
   1   0  10      517.97      505.42      6.17 o 
   2   0  10        0.25        0.26      0.43 o 
   3   0  10      274.99      293.41      6.09 o 
   4   0  10      236.01      246.25     16.53 o 
   5   0  10      567.89      545.50     10.53 o 
   6   0  10      530.01      509.56      9.86 o 
   7   0  10      233.43      222.26      7.91 o 
   8   0  10      115.56       95.27      3.95 o 
   9   0  10       17.24       14.09      2.22 o 
  10   0  10        2.97        1.18      1.41 o 
 -13   1  10        2.72        8.82      1.77 o 
 -12   1  10      126.29      147.93      4.52 o 
 -11   1  10        7.05       11.68      3.14 o 
 -10   1  10       73.61       65.25      1.91 o 
  -9   1  10        0.01        0.14      0.63 o 
  -8   1  10      117.01      111.42      2.35 o 
  -7   1  10       31.43       25.65      1.13 o 
  -6   1  10       21.09       21.48      1.02 o 
  -5   1  10       93.68      103.56      1.57 o 
  -4   1  10       23.94       19.56      0.69 o 
  -3   1  10       92.76       93.19      1.43 o 
  -2   1  10      587.71      597.03      5.72 o 
  -1   1  10       97.32       99.19      1.51 o 
   0   1  10       69.69       63.89      1.09 o 
   1   1  10       10.99       10.23      0.52 o 
   2   1  10       33.99       39.77      0.90 o 
   3   1  10       24.83       27.03      1.02 o 
   4   1  10      330.57      349.04      5.16 o 
   5   1  10       47.58       44.79      1.55 o 
   6   1  10        1.86        1.30      0.68 o 
   7   1  10       26.39       22.27      1.31 o 
   8   1  10        7.72        6.38      1.11 o 
   9   1  10       12.00       11.56      1.21 o 
  10   1  10       20.19       14.36      1.44 o 
 -13   2  10        0.10        0.18      1.06 o 
 -12   2  10      105.68      109.63      2.77 o 
 -11   2  10        9.67        6.87      1.03 o 
 -10   2  10        4.64        3.94      0.86 o 
  -9   2  10      341.00      313.19      4.79 o 
  -8   2  10      379.05      346.36      5.04 o 
  -7   2  10       13.77       11.40      0.88 o 
  -6   2  10      112.32      106.44      2.22 o 
  -5   2  10       28.11       22.72      1.06 o 
  -4   2  10       22.81       21.89      0.99 o 
  -3   2  10       59.66       60.41      1.53 o 
  -2   2  10       83.08       88.14      1.27 o 
  -1   2  10      408.32      451.20      4.19 o 
   0   2  10      572.63      581.43      5.66 o 
   1   2  10        1.14        1.41      0.37 o 
   2   2  10      311.12      311.74      3.45 o 
   3   2  10       71.86       71.56      1.72 o 
   4   2  10       86.10       77.67      1.81 o 
   5   2  10      327.69      317.86      4.84 o 
   6   2  10        1.21        1.69      0.69 o 
   7   2  10       22.56       21.36      1.31 o 
   8   2  10      324.12      321.63      6.23 o 
   9   2  10       59.77       56.63      3.23 o 
  10   2  10      132.11      126.51      3.25 o 
 -13   3  10        3.74        3.71      1.50 o 
 -12   3  10       18.70       19.20      1.79 o 
 -11   3  10        0.87        0.17      0.86 o 
 -10   3  10       35.23       31.54      1.54 o 
  -9   3  10       78.27       81.66      2.18 o 
  -8   3  10       18.76       18.82      1.18 o 
  -7   3  10       21.63       19.10      1.11 o 
  -6   3  10      112.64      107.07      2.32 o 
  -5   3  10      241.73      212.80      3.47 o 
  -4   3  10        2.31        2.16      0.61 o 
  -3   3  10        3.99        2.71      0.57 o 
  -2   3  10      252.79      248.55      3.74 o 
  -1   3  10      127.69      118.56      2.29 o 
   0   3  10      249.66      258.78      3.34 o 
   1   3  10       50.23       49.50      1.11 o 
   2   3  10      445.41      426.42      4.49 o 
   3   3  10       41.81       42.16      1.56 o 
   4   3  10      529.28      515.36      6.14 o 
   5   3  10      288.04      297.30      4.20 o 
   6   3  10        0.30        1.07      0.74 o 
   7   3  10        1.80       -0.08      0.91 o 
   8   3  10       60.78       61.88      2.68 o 
   9   3  10      102.25      105.74      3.30 o 
  10   3  10        0.03       -1.09      1.09 o 
 -13   4  10        1.77       -1.47      2.29 o 
 -12   4  10       50.14       55.23      3.85 o 
 -11   4  10        3.16        5.11      1.21 o 
 -10   4  10       24.73       21.75      1.58 o 
  -9   4  10        2.03        0.55      0.78 o 
  -8   4  10        1.40        1.41      0.75 o 
  -7   4  10       15.29       18.29      1.16 o 
  -6   4  10      267.04      247.72      5.55 o 
  -5   4  10      148.38      136.72      2.73 o 
  -4   4  10      216.31      204.51      4.20 o 
  -3   4  10        2.83        2.14      0.64 o 
  -2   4  10       59.38       54.30      1.58 o 
  -1   4  10       78.49       72.98      1.83 o 
   0   4  10       17.32       18.67      1.02 o 
   1   4  10       88.59       79.15      1.92 o 
   2   4  10       22.35       18.89      0.93 o 
   3   4  10       18.37       16.11      1.20 o 
   4   4  10      156.48      155.05      2.70 o 
   5   4  10       28.20       23.66      1.29 o 
   6   4  10       55.44       54.67      1.73 o 
   7   4  10        1.22        0.99      0.91 o 
   8   4  10       33.18       27.21      1.81 o 
   9   4  10        0.00        0.08      1.04 o 
 -12   5  10       12.44       15.98      2.14 o 
 -11   5  10       68.77       82.67      2.58 o 
 -10   5  10       29.00       30.90      1.69 o 
  -9   5  10        8.78        9.57      1.14 o 
  -8   5  10        5.47        5.04      0.90 o 
  -7   5  10       21.78       17.96      1.21 o 
  -6   5  10        0.17       -0.40      0.64 o 
  -5   5  10       96.77       87.85      2.24 o 
  -4   5  10        0.18       -0.31      0.61 o 
  -3   5  10       10.42       11.55      0.97 o 
  -2   5  10       96.96       90.45      2.20 o 
  -1   5  10       40.06       38.60      2.07 o 
   0   5  10      539.15      484.86      6.49 o 
   1   5  10        1.02        0.51      0.65 o 
   2   5  10      444.03      440.22      7.13 o 
   3   5  10       58.42       51.98      2.55 o 
   4   5  10       47.43       46.32      2.13 o 
   5   5  10        3.72        2.19      0.88 o 
   6   5  10       82.92       76.49      2.14 o 
   7   5  10        0.62        0.14      0.95 o 
   8   5  10        0.37       -0.99      0.99 o 
   9   5  10        9.37       10.21      1.69 o 
 -11   6  10        0.93        0.60      2.43 o 
 -10   6  10        5.15        5.13      1.17 o 
  -9   6  10        4.71        4.76      1.08 o 
  -8   6  10        5.96        8.07      1.09 o 
  -7   6  10        0.40       -0.13      0.76 o 
  -6   6  10       36.24       31.16      1.55 o 
  -5   6  10       51.72       48.15      1.77 o 
  -4   6  10       40.76       39.65      1.61 o 
  -3   6  10       50.64       41.29      1.63 o 
  -2   6  10       10.75       11.01      0.99 o 
  -1   6  10       62.74       45.63      1.68 o 
   0   6  10        8.04        6.93      0.88 o 
   1   6  10       41.19       46.84      1.68 o 
   2   6  10       36.47       37.60      3.03 o 
   3   6  10       12.47       11.29      1.57 o 
   4   6  10       17.57       20.08      1.97 o 
   5   6  10        3.78        2.24      1.19 o 
   6   6  10      115.45      117.07      5.75 o 
   7   6  10        6.15        5.88      1.73 o 
   8   6  10        0.01       -0.18      2.68 o 
  -9   7  10        6.97        3.99      2.57 o 
  -8   7  10        1.63        2.11      1.29 o 
  -7   7  10        5.42        5.82      1.07 o 
  -6   7  10        4.66        5.01      1.12 o 
  -5   7  10        9.12        7.95      1.06 o 
  -4   7  10        0.74       -0.47      0.79 o 
  -3   7  10       53.59       55.65      2.01 o 
  -2   7  10       66.58       67.15      2.15 o 
  -1   7  10        1.76        1.74      0.80 o 
   0   7  10       83.72       84.91      2.36 o 
   1   7  10       21.44       22.55      1.44 o 
   2   7  10       77.01       71.73      2.60 o 
   3   7  10        2.28        1.33      1.35 o 
   4   7  10       46.56       47.24      3.42 o 
   5   7  10      115.46      153.52      4.20 o 
   6   7  10        9.89       12.54      1.75 o 
  -6   8  10        9.25        9.00      1.22 o 
  -5   8  10       80.66       71.31      2.40 o 
  -4   8  10        0.21        0.65      0.96 o 
  -3   8  10        3.48        0.47      0.90 o 
  -2   8  10        0.56        1.22      0.92 o 
  -1   8  10       34.09       31.44      1.73 o 
   0   8  10       88.18       85.54      2.55 o 
   1   8  10       17.56       12.30      1.31 o 
   2   8  10       10.02       13.09      1.61 o 
   3   8  10        3.83        4.13      1.59 o 
   4   8  10        5.93        7.59      1.79 o 
  -2   9  10        2.04        1.34      2.38 o 
  -1   9  10        9.32        5.17      1.75 o 
   0   9  10       75.20       70.24      2.93 o 
   1   9  10        0.02        0.14      2.80 o 
 -13   1  11       34.11       42.52      2.84 o 
 -12   1  11        6.88        1.08      1.35 o 
 -11   1  11        1.20       -0.16      1.19 o 
 -10   1  11        2.01        0.01      0.80 o 
  -9   1  11        0.11        0.69      0.66 o 
  -8   1  11       78.87       71.94      1.92 o 
  -7   1  11      102.04       91.32      2.08 o 
  -6   1  11        1.56        2.24      0.92 o 
  -5   1  11        0.07        0.25      0.47 o 
  -4   1  11        1.08        0.33      0.35 o 
  -3   1  11        3.99        3.26      0.43 o 
  -2   1  11       69.27       79.30      1.38 o 
  -1   1  11      274.08      274.11      3.12 o 
   0   1  11      103.70      104.44      1.58 o 
   1   1  11       17.05       22.82      0.74 o 
   2   1  11        5.83        4.70      0.57 o 
   3   1  11        5.10        7.58      0.68 o 
   4   1  11      128.67      130.15      3.01 o 
   5   1  11        7.64        6.73      1.05 o 
   6   1  11       22.33       23.28      1.32 o 
   7   1  11       18.51       19.86      1.32 o 
   8   1  11       10.70       10.87      1.09 o 
   9   1  11        1.48        0.23      0.94 o 
  10   1  11      130.61      129.83      3.38 o 
 -13   2  11        0.05        0.25      1.53 o 
 -12   2  11       95.00      101.68      2.73 o 
 -11   2  11       19.56       18.42      1.32 o 
 -10   2  11       46.77       37.85      1.63 o 
  -9   2  11        0.49        0.30      0.67 o 
  -8   2  11        4.04        0.74      0.67 o 
  -7   2  11       40.98       45.81      1.51 o 
  -6   2  11       56.32       56.47      1.63 o 
  -5   2  11        0.65        0.91      0.54 o 
  -4   2  11       22.67       21.79      1.55 o 
  -3   2  11        1.33        2.81      0.74 o 
  -2   2  11      438.74      451.91      5.14 o 
  -1   2  11      384.37      414.74      3.99 o 
   0   2  11      198.32      207.16      2.59 o 
   1   2  11       99.09      108.41      1.71 o 
   2   2  11      346.99      343.30      4.82 o 
   3   2  11        9.46        8.96      0.76 o 
   4   2  11      564.02      552.35      6.53 o 
   5   2  11       12.61       11.16      1.02 o 
   6   2  11        8.47        7.89      0.98 o 
   7   2  11       69.79       69.37      2.18 o 
   8   2  11        1.40        1.57      0.90 o 
   9   2  11        4.17        2.97      1.07 o 
 -13   3  11       14.02       14.16      2.08 o 
 -12   3  11       26.29       29.50      1.75 o 
 -11   3  11       45.53       44.28      3.33 o 
 -10   3  11        0.35       -0.33      0.75 o 
  -9   3  11       22.05       15.62      1.18 o 
  -8   3  11       30.68       27.73      1.61 o 
  -7   3  11       80.87       72.27      2.43 o 
  -6   3  11       23.05       21.80      1.16 o 
  -5   3  11      150.31      136.21      2.68 o 
  -4   3  11      446.56      434.65      5.85 o 
  -3   3  11      463.37      458.74      6.05 o 
  -2   3  11       10.81       12.06      0.90 o 
  -1   3  11      116.26      124.22      2.64 o 
   0   3  11       16.54       16.45      0.98 o 
   1   3  11        2.82        4.44      0.67 o 
   2   3  11       51.27       52.10      1.55 o 
   3   3  11       65.67       66.78      1.67 o 
   4   3  11       43.35       40.58      1.38 o 
   5   3  11       42.09       48.44      1.54 o 
   6   3  11       34.86       29.04      1.96 o 
   7   3  11        8.41        8.29      1.02 o 
   8   3  11       38.97       37.76      1.82 o 
   9   3  11       44.01       53.60      2.19 o 
 -12   4  11        0.40        0.13      1.11 o 
 -11   4  11        0.01       -0.13      0.91 o 
 -10   4  11        5.37        2.52      0.94 o 
  -9   4  11       31.63       30.84      2.27 o 
  -8   4  11       25.71       28.40      1.96 o 
  -7   4  11       95.39       82.42      2.21 o 
  -6   4  11       32.78       32.69      1.43 o 
  -5   4  11      562.16      543.60      7.18 o 
  -4   4  11       45.99       46.59      1.85 o 
  -3   4  11      388.63      379.17      5.42 o 
  -2   4  11       49.86       42.15      1.66 o 
  -1   4  11       30.55       27.62      1.26 o 
   0   4  11      420.54      421.48      5.77 o 
   1   4  11       29.62       29.27      1.30 o 
   2   4  11      365.46      349.87      5.94 o 
   3   4  11       18.08       19.95      1.40 o 
   4   4  11       87.74       82.62      1.97 o 
   5   4  11       82.64       89.23      2.13 o 
   6   4  11      263.08      256.13      4.49 o 
   7   4  11       16.05       15.07      1.33 o 
   8   4  11       62.36       66.71      2.35 o 
   9   4  11       25.69       30.28      3.41 o 
 -11   5  11        7.86        9.66      1.33 o 
 -10   5  11      107.00      105.67      2.82 o 
  -9   5  11        1.47        1.08      0.84 o 
  -8   5  11        4.27        2.19      0.82 o 
  -7   5  11        0.02        0.97      0.78 o 
  -6   5  11        1.14        1.58      0.70 o 
  -5   5  11       11.78       12.09      1.09 o 
  -4   5  11      144.31      136.25      2.89 o 
  -3   5  11       31.05       30.46      1.57 o 
  -2   5  11      137.91      139.35      3.25 o 
  -1   5  11       56.51       53.32      1.85 o 
   0   5  11      129.30      117.92      2.59 o 
   1   5  11      152.17      142.89      2.89 o 
   2   5  11        1.06        1.29      0.86 o 
   3   5  11       20.46       22.71      1.97 o 
   4   5  11        0.01       -0.67      0.96 o 
   5   5  11      136.41      127.78      3.60 o 
   6   5  11      248.38      254.32      7.38 o 
   7   5  11      144.99      135.36      5.42 o 
   8   5  11        7.20        7.13      1.30 o 
 -10   6  11       25.88       31.31      2.51 o 
  -9   6  11        5.12        5.76      1.10 o 
  -8   6  11       53.68       51.79      2.06 o 
  -7   6  11        4.75        2.48      0.91 o 
  -6   6  11       64.63       59.74      2.02 o 
  -5   6  11       34.93       34.46      1.62 o 
  -4   6  11        9.96       13.03      1.13 o 
  -3   6  11       30.13       24.36      1.36 o 
  -2   6  11       57.29       57.48      1.92 o 
  -1   6  11        0.48       -0.19      0.73 o 
   0   6  11       85.21       70.50      2.10 o 
   1   6  11      120.93      107.49      4.63 o 
   2   6  11        8.86        4.82      1.39 o 
   3   6  11       67.77       76.46      3.29 o 
   4   6  11       81.08       93.55      3.14 o 
   5   6  11        2.61        3.19      1.24 o 
   6   6  11       64.12       61.97      2.77 o 
   7   6  11        6.04       11.71      2.19 o 
  -8   7  11       97.73      102.27      3.51 o 
  -7   7  11        4.65        4.47      1.10 o 
  -6   7  11        4.02        2.73      1.00 o 
  -5   7  11       25.21       24.24      1.54 o 
  -4   7  11       11.87       18.89      1.39 o 
  -3   7  11       55.12       47.67      1.91 o 
  -2   7  11        0.42       -0.31      0.81 o 
  -1   7  11       33.27       37.13      1.77 o 
   0   7  11       58.20       53.32      2.00 o 
   1   7  11        1.27        0.59      0.93 o 
   2   7  11       41.60       40.43      2.76 o 
   3   7  11        2.90        0.73      1.33 o 
   4   7  11       65.69       70.29      4.56 o 
   5   7  11       45.93       56.14      2.78 o 
   6   7  11       18.87       38.94      4.48 o 
  -5   8  11       17.14       19.80      1.60 o 
  -4   8  11       24.43       23.87      2.08 o 
  -3   8  11        0.86        0.35      1.00 o 
  -2   8  11        2.85        5.85      1.15 o 
  -1   8  11       15.78       20.17      1.52 o 
   0   8  11       23.45       25.72      1.69 o 
   1   8  11        0.42        0.51      1.20 o 
   2   8  11       16.90       18.89      2.29 o 
   3   8  11        0.91       -1.02      1.70 o 
 -13   0  12      111.73      128.12      6.44 o 
 -12   0  12        3.98        7.60      2.29 o 
 -11   0  12       22.84       15.30      2.68 o 
 -10   0  12       11.26       11.59      2.30 o 
  -9   0  12       30.05       25.97      2.71 o 
  -8   0  12        2.05        1.65      1.42 o 
  -7   0  12        8.50       18.42      1.46 o 
  -6   0  12       64.08       79.10      2.62 o 
  -5   0  12      783.86      762.10     10.32 o 
  -4   0  12      224.37      235.77      4.28 o 
  -3   0  12      114.99      109.54      2.43 o 
  -2   0  12     1222.35     1235.24     20.69 o 
  -1   0  12       53.87       52.68      1.65 o 
   0   0  12       19.50       16.92      1.79 o 
   1   0  12       11.99       14.26      0.88 o 
   2   0  12       42.47       35.07      2.31 o 
   3   0  12      127.51      115.10      5.71 o 
   4   0  12       14.02        9.72      1.35 o 
   5   0  12      505.93      458.53      9.19 o 
   6   0  12        7.03        5.25      1.31 o 
   7   0  12       79.29       69.92      5.88 o 
   8   0  12      166.23      166.48      7.63 o 
   9   0  12        8.13        2.91      2.07 o 
 -13   1  12       53.35       62.74      3.33 o 
 -12   1  12       60.33       66.53      3.22 o 
 -11   1  12        2.05       -0.49      1.16 o 
 -10   1  12       17.42       16.70      1.71 o 
  -9   1  12        8.80        3.65      0.97 o 
  -8   1  12        0.59        1.92      1.00 o 
  -7   1  12        1.30        2.69      0.66 o 
  -6   1  12       73.05       58.48      1.67 o 
  -5   1  12      224.92      222.35      3.54 o 
  -4   1  12       71.74       74.11      1.80 o 
  -3   1  12       45.27       46.99      1.26 o 
  -2   1  12      200.20      204.74      3.72 o 
  -1   1  12       59.49       60.16      1.16 o 
   0   1  12        4.43        2.23      0.41 o 
   1   1  12        0.39        0.05      0.38 o 
   2   1  12       12.84       12.01      0.80 o 
   3   1  12       43.62       35.27      1.25 o 
   4   1  12       15.70       15.23      1.07 o 
   5   1  12        2.75        1.72      0.77 o 
   6   1  12      138.02      133.66      3.69 o 
   7   1  12       44.81       42.71      1.86 o 
   8   1  12       21.95       23.99      1.54 o 
   9   1  12       40.41       32.79      1.82 o 
 -13   2  12       33.58       43.88      2.97 o 
 -12   2  12      105.92      122.72      3.53 o 
 -11   2  12       60.73       65.58      2.51 o 
 -10   2  12       22.28       19.77      1.34 o 
  -9   2  12       15.53       13.44      1.30 o 
  -8   2  12        6.13        5.26      0.81 o 
  -7   2  12       14.43        8.11      0.87 o 
  -6   2  12       11.17       11.81      0.92 o 
  -5   2  12       44.00       39.67      2.06 o 
  -4   2  12        3.60        3.70      0.67 o 
  -3   2  12     1332.39     1327.75     20.04 o 
  -2   2  12     1250.73     1246.28     13.94 o 
  -1   2  12      100.36      103.76      1.92 o 
   0   2  12       14.91       13.06      0.70 o 
   1   2  12       41.68       39.55      1.08 o 
   2   2  12      100.68      101.12      2.03 o 
   3   2  12      523.99      518.33      6.25 o 
   4   2  12      129.06      130.77      2.50 o 
   5   2  12        5.01        4.62      0.88 o 
   6   2  12        1.11        0.35      0.77 o 
   7   2  12       25.61       25.80      1.48 o 
   8   2  12      112.74      110.79      2.95 o 
   9   2  12       17.49       18.97      1.59 o 
 -12   3  12       46.72       52.63      2.21 o 
 -11   3  12        8.65        4.13      1.05 o 
 -10   3  12        3.32        1.92      1.01 o 
  -9   3  12       33.14       34.95      1.93 o 
  -8   3  12      135.90      130.56      2.84 o 
  -7   3  12       56.39       56.42      1.98 o 
  -6   3  12      275.00      273.33      5.81 o 
  -5   3  12       14.15       16.28      1.09 o 
  -4   3  12      474.15      459.03      7.06 o 
  -3   3  12     2314.92     2279.24     24.44 o 
  -2   3  12      164.14      167.58      4.53 o 
  -1   3  12      906.48      921.88     10.81 o 
   0   3  12      166.65      172.21      3.05 o 
   1   3  12      209.17      217.34      3.13 o 
   2   3  12      363.48      370.92      6.19 o 
   3   3  12      105.57      107.47      2.97 o 
   4   3  12       20.78       20.60      1.13 o 
   5   3  12       13.35       11.08      0.97 o 
   6   3  12       95.99       87.26      2.47 o 
   7   3  12       22.09       22.20      1.51 o 
   8   3  12       33.70       36.86      1.90 o 
   9   3  12       12.44       10.28      2.05 o 
 -12   4  12        3.57        5.43      1.27 o 
 -11   4  12        1.18        1.15      1.04 o 
 -10   4  12       79.21       85.25      2.51 o 
  -9   4  12       37.12       36.64      1.70 o 
  -8   4  12        0.03       -0.31      0.72 o 
  -7   4  12      108.07       92.37      2.46 o 
  -6   4  12       27.96       30.58      1.45 o 
  -5   4  12     1125.25     1127.05     13.21 o 
  -4   4  12       80.14       80.48      2.14 o 
  -3   4  12      417.90      399.25      5.68 o 
  -2   4  12      423.29      421.72      6.05 o 
  -1   4  12       69.50       68.25      1.89 o 
   0   4  12       45.80       38.50      1.48 o 
   1   4  12       28.63       31.38      2.11 o 
   2   4  12        0.91       -0.22      0.88 o 
   3   4  12        0.00       -0.91      0.91 o 
   4   4  12       65.77       69.35      2.15 o 
   5   4  12      224.23      227.07      4.23 o 
   6   4  12        0.45        0.47      0.91 o 
   7   4  12      110.67      106.94      2.90 o 
   8   4  12        2.83        1.48      1.14 o 
 -11   5  12        2.45        2.55      2.20 o 
 -10   5  12        0.52       -0.77      0.89 o 
  -9   5  12       27.40       29.30      1.65 o 
  -8   5  12       12.13       13.57      1.24 o 
  -7   5  12        0.41        0.69      0.76 o 
  -6   5  12       46.44       44.68      1.73 o 
  -5   5  12       50.93       48.28      1.77 o 
  -4   5  12       42.16       37.96      1.61 o 
  -3   5  12        7.56        7.09      0.93 o 
  -2   5  12       78.68       77.65      2.16 o 
  -1   5  12      135.15      133.75      3.00 o 
   0   5  12       19.48       19.78      1.23 o 
   1   5  12       32.81       33.05      1.78 o 
   2   5  12        6.58        8.53      1.76 o 
   3   5  12        7.85        6.34      1.37 o 
   4   5  12       12.71       12.23      1.44 o 
   5   5  12        6.10        6.56      1.34 o 
   6   5  12      186.23      173.49      4.52 o 
   7   5  12       50.91       49.77      4.81 o 
  -9   6  12       12.67       14.92      2.60 o 
  -8   6  12       15.62       13.18      1.79 o 
  -7   6  12       28.12       25.53      1.55 o 
  -6   6  12        0.79        1.41      0.88 o 
  -5   6  12        0.11        0.08      0.76 o 
  -4   6  12       73.10       72.41      2.21 o 
  -3   6  12        0.14       -0.18      0.76 o 
  -2   6  12       16.80       17.40      1.28 o 
  -1   6  12        4.04        3.97      0.92 o 
   0   6  12        5.26        7.60      1.02 o 
   1   6  12       60.08       50.27      2.19 o 
   2   6  12        5.37        5.88      1.45 o 
   3   6  12       20.02       25.30      2.26 o 
   4   6  12       29.63       39.28      3.21 o 
   5   6  12       11.89       13.38      1.70 o 
   6   6  12        5.53        7.12      2.01 o 
  -7   7  12        4.48        3.27      1.11 o 
  -6   7  12        2.02        2.42      1.01 o 
  -5   7  12        4.28        5.36      1.53 o 
  -4   7  12      117.55      113.31      2.93 o 
  -3   7  12       56.02       57.51      2.11 o 
  -2   7  12       13.02       16.07      1.77 o 
  -1   7  12        0.05       -0.74      0.91 o 
   0   7  12       36.38       38.28      2.82 o 
   1   7  12       31.05       34.62      2.14 o 
   2   7  12        0.02       -0.53      1.45 o 
   3   7  12       49.81       54.56      3.28 o 
   4   7  12       39.01       51.35      2.75 o 
  -4   8  12       82.57      105.18      5.89 o 
  -3   8  12       68.44       78.30      2.64 o 
  -2   8  12        0.79        1.11      1.12 o 
  -1   8  12        4.36        4.13      1.21 o 
   0   8  12        2.88        2.26      1.19 o 
   1   8  12        8.33        8.15      2.02 o 
 -13   1  13        2.93        1.56      1.79 o 
 -12   1  13       91.27       99.95      4.01 o 
 -11   1  13       85.38       90.84      3.62 o 
 -10   1  13        3.51        2.79      1.34 o 
  -9   1  13       26.15       28.39      2.13 o 
  -8   1  13        0.57        0.33      0.77 o 
  -7   1  13       66.12       60.85      1.87 o 
  -6   1  13       13.43       13.60      1.59 o 
  -5   1  13       24.15       25.31      1.22 o 
  -4   1  13       46.30       43.62      1.44 o 
  -3   1  13       44.87       41.13      1.42 o 
  -2   1  13       56.90       53.48      1.39 o 
  -1   1  13      104.45      105.08      1.64 o 
   0   1  13        1.02        0.16      0.42 o 
   1   1  13        6.32        7.12      0.65 o 
   2   1  13        0.71        0.75      0.72 o 
   3   1  13        0.26        0.16      0.57 o 
   4   1  13       99.22       91.43      2.40 o 
   5   1  13       73.30       65.02      2.63 o 
   6   1  13        0.00       -0.05      0.79 o 
   7   1  13      188.25      194.83      3.98 o 
   8   1  13       41.74       41.93      1.99 o 
 -12   2  13        7.48       10.91      3.72 o 
 -11   2  13       47.23       46.24      3.35 o 
 -10   2  13        4.51        4.19      1.13 o 
  -9   2  13        0.21       -0.51      0.77 o 
  -8   2  13       42.81       41.15      1.95 o 
  -7   2  13        8.26        6.03      0.84 o 
  -6   2  13       98.24       88.12      2.18 o 
  -5   2  13       17.77       19.64      1.12 o 
  -4   2  13      268.51      274.86      4.65 o 
  -3   2  13      242.28      255.47      4.13 o 
  -2   2  13       30.43       31.38      1.60 o 
  -1   2  13      263.06      260.25      3.56 o 
   0   2  13       29.02       29.70      1.22 o 
   1   2  13        0.00        0.50      0.60 o 
   2   2  13       15.39       14.95      0.94 o 
   3   2  13        9.75        8.37      0.85 o 
   4   2  13       65.61       54.57      1.65 o 
   5   2  13       65.87       65.88      2.10 o 
   6   2  13        3.07        3.16      0.96 o 
   7   2  13        8.02       14.30      1.43 o 
   8   2  13       11.01        8.79      1.24 o 
 -12   3  13        2.84        3.37      1.43 o 
 -11   3  13       58.25       50.31      2.07 o 
 -10   3  13        7.80        6.13      1.06 o 
  -9   3  13        3.09        1.53      0.84 o 
  -8   3  13        0.41       -0.04      0.72 o 
  -7   3  13      105.84      100.69      3.51 o 
  -6   3  13       15.39       14.82      1.09 o 
  -5   3  13      232.80      231.92      3.95 o 
  -4   3  13        5.19        5.36      0.83 o 
  -3   3  13      772.00      765.19      9.39 o 
  -2   3  13      115.06      124.68      2.64 o 
  -1   3  13       30.43       30.11      1.36 o 
   0   3  13       23.49       22.12      1.20 o 
   1   3  13       19.84       15.92      1.63 o 
   2   3  13      163.46      152.56      3.50 o 
   3   3  13      226.71      221.39      3.97 o 
   4   3  13       50.81       52.43      1.69 o 
   5   3  13        1.17        0.74      0.76 o 
   6   3  13       11.71       13.09      1.62 o 
   7   3  13       26.26       29.91      1.74 o 
   8   3  13       16.82       17.42      2.44 o 
 -11   4  13        0.62       -0.97      0.97 o 
 -10   4  13       20.62       19.19      1.45 o 
  -9   4  13       12.09       10.68      1.15 o 
  -8   4  13      123.66      127.09      3.24 o 
  -7   4  13       25.41       26.95      1.46 o 
  -6   4  13      238.63      243.33      4.23 o 
  -5   4  13      937.47      968.61     11.74 o 
  -4   4  13      331.59      339.28      5.20 o 
  -3   4  13        0.03       -0.11      0.70 o 
  -2   4  13      127.87      120.84      4.66 o 
  -1   4  13      228.85      240.19      4.57 o 
   0   4  13      164.42      161.61      3.13 o 
   1   4  13       92.81       79.28      3.27 o 
   2   4  13        0.37        0.04      1.04 o 
   3   4  13       41.27       41.72      2.32 o 
   4   4  13       16.26       13.95      1.50 o 
   5   4  13       67.55       67.23      2.64 o 
   6   4  13      184.56      192.60      6.92 o 
   7   4  13        4.44        3.46      1.32 o 
   8   4  13       80.65       77.48      6.88 o 
 -10   5  13        0.92       -0.90      1.02 o 
  -9   5  13        1.13       -0.09      0.93 o 
  -8   5  13       24.92       22.36      1.51 o 
  -7   5  13       11.12       14.83      1.29 o 
  -6   5  13      100.32       93.49      4.83 o 
  -5   5  13       58.82       53.50      1.92 o 
  -4   5  13      193.51      200.96      3.79 o 
  -3   5  13      123.54      125.58      2.87 o 
  -2   5  13       13.65       12.32      1.11 o 
  -1   5  13       39.05       37.51      1.65 o 
   0   5  13        9.00        7.30      1.02 o 
   1   5  13       61.26       68.75      3.12 o 
   2   5  13        2.85        1.95      1.25 o 
   3   5  13       33.63       31.19      2.37 o 
   4   5  13       18.29       20.72      1.81 o 
   5   5  13        8.70       10.70      2.29 o 
   6   5  13        3.51        2.09      1.39 o 
  -8   6  13        2.34        1.73      0.98 o 
  -7   6  13       42.29       45.34      2.00 o 
  -6   6  13       65.77       64.62      2.26 o 
  -5   6  13       23.93       26.67      1.59 o 
  -4   6  13       23.36       24.60      1.51 o 
  -3   6  13        4.69        5.46      0.98 o 
  -2   6  13        0.25        0.34      0.86 o 
  -1   6  13        5.53        8.72      1.11 o 
   0   6  13       14.48       11.24      1.18 o 
   1   6  13       47.40       46.39      2.87 o 
   2   6  13       31.75       32.60      2.55 o 
   3   6  13       11.19        9.06      1.90 o 
   4   6  13       31.38       40.23      3.85 o 
   5   6  13       19.73       24.79      3.98 o 
  -6   7  13       25.95       24.44      2.49 o 
  -5   7  13        0.42       -0.10      0.95 o 
  -4   7  13        4.26        4.10      1.16 o 
  -3   7  13       30.22       28.38      1.72 o 
  -2   7  13       34.97       43.83      2.04 o 
  -1   7  13       13.77       12.13      1.34 o 
   0   7  13        3.75        4.71      1.36 o 
   1   7  13        1.18        2.67      1.48 o 
   2   7  13        4.66        3.92      1.65 o 
  -2   8  13        1.11        2.70      2.20 o 
  -1   8  13        7.50        8.27      5.01 o 
   0   8  13        3.93        7.21      2.86 o 
 -12   0  14       23.87       28.96      3.70 o 
 -11   0  14       36.58       42.40      3.85 o 
 -10   0  14        5.74        7.04      2.17 o 
  -9   0  14       22.41       24.34      3.00 o 
  -8   0  14      230.41      207.94      7.76 o 
  -7   0  14        1.91        1.93      1.51 o 
  -6   0  14      274.06      246.16      8.30 o 
  -5   0  14       31.10       30.70      2.81 o 
  -4   0  14        4.02        2.65      1.01 o 
  -3   0  14      107.62      100.92      3.06 o 
  -2   0  14      629.00      654.38      9.28 o 
  -1   0  14       10.92       11.24      1.04 o 
   0   0  14        3.83        2.39      0.68 o 
   1   0  14       39.83       40.78      1.70 o 
   2   0  14      107.38       87.43      2.55 o 
   3   0  14      273.80      250.73      7.94 o 
   4   0  14       45.58       47.72      2.53 o 
   5   0  14        3.85        2.15      1.29 o 
   6   0  14       47.24       47.05      2.83 o 
   7   0  14       70.30       70.52      5.01 o 
   8   0  14       38.26       42.31      7.62 o 
 -12   1  14       29.30       24.24      5.96 o 
 -11   1  14        9.84       11.01      1.83 o 
 -10   1  14        5.84        4.34      1.47 o 
  -9   1  14       11.89       11.93      1.66 o 
  -8   1  14       86.09       79.28      3.93 o 
  -7   1  14       44.45       34.18      1.73 o 
  -6   1  14        4.79        3.87      0.77 o 
  -5   1  14      440.08      435.76      5.98 o 
  -4   1  14      170.63      172.98      3.14 o 
  -3   1  14       76.65       71.42      1.88 o 
  -2   1  14       19.49       20.22      1.13 o 
  -1   1  14        5.86        4.93      0.63 o 
   0   1  14       90.81       88.21      1.67 o 
   1   1  14       42.95       35.46      1.27 o 
   2   1  14      135.99      136.52      2.56 o 
   3   1  14       16.78       12.69      0.99 o 
   4   1  14       35.03       37.86      1.69 o 
   5   1  14      110.37      117.97      2.88 o 
   6   1  14       26.88       29.77      1.67 o 
   7   1  14       50.94       60.62      2.84 o 
   8   1  14        1.71        1.55      1.60 o 
 -12   2  14        3.10        1.84      2.17 o 
 -11   2  14       26.41       22.58      2.28 o 
 -10   2  14       16.76       17.43      1.59 o 
  -9   2  14       26.77       34.05      1.88 o 
  -8   2  14        0.94       -0.26      0.75 o 
  -7   2  14       58.40       59.92      1.90 o 
  -6   2  14       67.08       62.40      3.22 o 
  -5   2  14       57.22       57.69      1.80 o 
  -4   2  14       45.04       43.09      1.59 o 
  -3   2  14        0.02       -0.44      0.62 o 
  -2   2  14       25.60       30.57      1.36 o 
  -1   2  14      452.10      456.19      6.19 o 
   0   2  14       30.89       35.85      1.27 o 
   1   2  14       12.79       11.35      1.16 o 
   2   2  14       65.40       63.53      1.73 o 
   3   2  14      193.06      187.71      3.21 o 
   4   2  14       25.62       28.29      1.34 o 
   5   2  14      100.33       95.88      2.69 o 
   6   2  14       22.92       22.42      1.53 o 
   7   2  14        1.57        0.79      1.01 o 
   8   2  14        6.58        5.62      1.68 o 
 -12   3  14        0.57        0.04      2.18 o 
 -11   3  14       10.28        9.72      1.46 o 
 -10   3  14       44.12       45.72      1.98 o 
  -9   3  14        7.99        9.39      1.11 o 
  -8   3  14        6.31        6.60      0.97 o 
  -7   3  14        7.74        7.75      1.37 o 
  -6   3  14      343.60      353.94      5.42 o 
  -5   3  14       81.00       79.93      2.21 o 
  -4   3  14      215.98      212.89      3.77 o 
  -3   3  14      270.71      266.06      4.33 o 
  -2   3  14       19.78       26.82      1.35 o 
  -1   3  14        5.31        7.60      0.89 o 
   0   3  14      167.58      177.39      3.93 o 
   1   3  14        2.54        0.89      0.94 o 
   2   3  14       14.65       12.84      2.17 o 
   3   3  14       14.22       14.34      1.40 o 
   4   3  14      116.78      119.50      3.65 o 
   5   3  14        4.30        6.01      1.03 o 
   6   3  14        2.98        2.89      1.07 o 
   7   3  14        9.29       10.68      1.87 o 
 -11   4  14        0.03       -1.46      1.46 o 
 -10   4  14        7.50        6.68      1.20 o 
  -9   4  14       19.62       22.02      1.51 o 
  -8   4  14        0.64       -0.84      0.84 o 
  -7   4  14        0.47       -0.85      0.85 o 
  -6   4  14       57.82       51.48      4.03 o 
  -5   4  14      149.63      148.18      3.16 o 
  -4   4  14       18.30       20.29      1.35 o 
  -3   4  14       25.41       27.12      1.46 o 
  -2   4  14       26.62       24.82      1.95 o 
  -1   4  14        3.35        3.48      0.84 o 
   0   4  14       36.02       36.58      1.94 o 
   1   4  14       67.37       60.99      2.91 o 
   2   4  14       63.01       59.53      2.99 o 
   3   4  14       13.70       10.95      1.41 o 
   4   4  14       30.50       30.72      2.30 o 
   5   4  14       54.57       53.38      2.52 o 
   6   4  14        6.44        5.91      3.82 o 
  -9   5  14       27.86       35.83      2.55 o 
  -8   5  14       19.69       21.33      1.65 o 
  -7   5  14       18.28       18.21      1.40 o 
  -6   5  14        1.26        0.93      0.90 o 
  -5   5  14       70.95       68.10      2.77 o 
  -4   5  14        1.52       -0.43      0.82 o 
  -3   5  14      201.21      213.67      4.01 o 
  -2   5  14       10.96       10.97      1.12 o 
  -1   5  14       13.41       15.96      1.26 o 
   0   5  14       36.54       36.55      2.00 o 
   1   5  14       15.30        8.72      1.56 o 
   2   5  14       26.69       23.08      2.23 o 
   3   5  14        2.04        0.40      1.07 o 
   4   5  14       34.39       31.98      2.68 o 
   5   5  14       58.86       62.80      3.63 o 
  -7   6  14        5.03        7.08      1.18 o 
  -6   6  14       11.15       11.21      1.90 o 
  -5   6  14      102.78      104.63      2.85 o 
  -4   6  14       58.27       56.39      2.10 o 
  -3   6  14       67.40       72.43      2.37 o 
  -2   6  14       34.76       40.22      2.96 o 
  -1   6  14        3.15        2.69      0.98 o 
   0   6  14       51.63       59.80      2.56 o 
   1   6  14        3.64        7.14      1.66 o 
   2   6  14        8.52        8.85      2.15 o 
   3   6  14        0.20       -0.45      1.34 o 
  -4   7  14      141.93      159.84      5.22 o 
  -3   7  14        1.04       -0.32      1.05 o 
  -2   7  14       11.68       10.67      1.33 o 
  -1   7  14        0.38        1.16      1.12 o 
   0   7  14       58.01       56.23      3.39 o 
 -11   1  15        0.34       -0.01      1.34 o 
 -10   1  15       13.35       15.33      1.86 o 
  -9   1  15       16.61       15.18      1.84 o 
  -8   1  15       17.58       15.41      1.84 o 
  -7   1  15        5.10        4.25      1.29 o 
  -6   1  15        0.33       -0.59      1.04 o 
  -5   1  15       11.16       10.44      1.16 o 
  -4   1  15       45.07       40.15      1.69 o 
  -3   1  15       69.34       71.05      2.02 o 
  -2   1  15      134.70      147.21      2.59 o 
  -1   1  15      131.57      125.70      2.34 o 
   0   1  15        1.26        1.38      0.74 o 
   1   1  15      316.86      320.40      5.01 o 
   2   1  15      139.93      140.74      3.08 o 
   3   1  15       13.82       13.43      1.42 o 
   4   1  15      127.56      114.37      2.84 o 
   5   1  15       37.82       42.99      2.83 o 
   6   1  15       75.41       74.67      3.13 o 
   7   1  15        3.11        1.13      1.34 o 
 -11   2  15       22.49       22.63      2.36 o 
 -10   2  15        2.09        4.51      1.52 o 
  -9   2  15       27.83       29.76      1.91 o 
  -8   2  15        1.38        0.49      0.95 o 
  -7   2  15       21.82       17.55      1.26 o 
  -6   2  15        2.18        1.82      0.81 o 
  -5   2  15       72.87       76.01      2.88 o 
  -4   2  15        1.96        1.27      0.75 o 
  -3   2  15        6.92        8.03      0.97 o 
  -2   2  15       99.08       93.35      2.32 o 
  -1   2  15        0.07       -0.53      0.72 o 
   0   2  15       15.34       14.53      1.53 o 
   1   2  15       37.18       39.42      2.39 o 
   2   2  15       97.29       99.75      2.57 o 
   3   2  15        0.50       -0.82      0.82 o 
   4   2  15       58.69       52.76      1.81 o 
   5   2  15        3.60        4.95      1.10 o 
   6   2  15       19.86       23.16      1.65 o 
   7   2  15       58.34       59.21      3.28 o 
 -11   3  15       57.71       55.51      4.31 o 
 -10   3  15        4.01        5.25      1.27 o 
  -9   3  15       13.71       16.77      1.43 o 
  -8   3  15        8.41        9.43      1.30 o 
  -7   3  15       39.85       41.76      1.82 o 
  -6   3  15       92.78       99.76      3.10 o 
  -5   3  15       61.93       58.70      1.96 o 
  -4   3  15       22.34       18.97      1.66 o 
  -3   3  15       21.51       18.66      1.25 o 
  -2   3  15       98.25       89.62      2.35 o 
  -1   3  15        5.68        6.50      0.96 o 
   0   3  15       27.11       28.30      3.63 o 
   1   3  15      133.05      134.56      4.38 o 
   2   3  15       39.72       39.05      2.14 o 
   3   3  15      120.74      113.89      4.02 o 
   4   3  15        0.01       -0.19      1.35 o 
   5   3  15        0.62       -0.69      1.12 o 
   6   3  15       22.60       23.04      3.27 o 
 -10   4  15        2.34        1.04      1.54 o 
  -9   4  15      102.10      112.92      3.01 o 
  -8   4  15       92.05      100.38      3.92 o 
  -7   4  15       20.90       26.15      1.65 o 
  -6   4  15        8.63        6.44      1.07 o 
  -5   4  15        4.89        2.51      0.87 o 
  -4   4  15      187.95      187.48      3.68 o 
  -3   4  15       55.45       55.17      2.13 o 
  -2   4  15       42.56       38.97      1.69 o 
  -1   4  15       49.71       46.47      1.95 o 
   0   4  15       44.66       46.49      4.21 o 
   1   4  15        7.09        6.59      1.50 o 
   2   4  15       44.18       40.70      3.46 o 
   3   4  15       58.98       60.11      2.55 o 
   4   4  15        8.57       10.92      1.56 o 
   5   4  15       50.35       48.41      2.59 o 
  -9   5  15       64.26       74.45      5.38 o 
  -8   5  15       74.18       75.08      2.52 o 
  -7   5  15       11.83       15.49      1.40 o 
  -6   5  15        3.65        3.05      1.02 o 
  -5   5  15        0.05       -0.84      0.84 o 
  -4   5  15      342.40      336.20      5.52 o 
  -3   5  15       42.47       37.51      3.62 o 
  -2   5  15       62.19       61.57      2.13 o 
  -1   5  15       34.38       33.82      1.71 o 
   0   5  15        6.73        8.36      1.71 o 
   1   5  15        6.06        6.34      1.54 o 
   2   5  15       21.79       21.57      2.17 o 
   3   5  15       15.24       18.35      1.89 o 
  -6   6  15       23.52       27.16      2.27 o 
  -5   6  15        0.44       -0.01      1.00 o 
  -4   6  15       12.09        9.51      1.31 o 
  -3   6  15      119.15      116.69      3.05 o 
  -2   6  15        1.53        1.10      0.99 o 
  -1   6  15       66.30       75.41      4.24 o 
   0   6  15       22.39       18.40      2.28 o 
   1   6  15        0.01        0.34      1.43 o 
  -3   7  15        0.20        0.89      2.26 o 
  -2   7  15        0.20       -0.09      2.25 o 
  -1   7  15        5.06       11.23      3.00 o 
 -10   0  16        4.93        3.79      2.37 o 
  -9   0  16        0.24        1.65      1.93 o 
  -8   0  16        0.01       -0.89      1.61 o 
  -7   0  16       38.70       48.42      4.01 o 
  -6   0  16       37.05       36.69      3.46 o 
  -5   0  16       23.11       26.24      2.99 o 
  -4   0  16      316.92      323.64     10.12 o 
  -3   0  16      174.42      178.16      6.82 o 
  -2   0  16        8.00       11.52      1.53 o 
  -1   0  16      382.38      396.30      8.21 o 
   0   0  16      374.83      376.68      7.27 o 
   1   0  16      264.40      256.34      5.05 o 
   2   0  16       66.13       61.34      2.92 o 
   3   0  16      412.57      396.55      8.62 o 
   4   0  16       50.06       50.01      2.84 o 
   5   0  16        0.21       -0.48      1.50 o 
   6   0  16      105.18      135.42      7.12 o 
 -10   1  16        1.66        0.48      1.35 o 
  -9   1  16        4.11        4.22      1.75 o 
  -8   1  16        9.74        4.69      1.45 o 
  -7   1  16        0.06       -0.18      1.15 o 
  -6   1  16        3.72        2.86      1.35 o 
  -5   1  16        6.23        3.80      1.05 o 
  -4   1  16       34.93       35.92      1.85 o 
  -3   1  16       21.54       19.09      1.33 o 
  -2   1  16      223.93      236.06      3.99 o 
  -1   1  16       16.09       17.99      1.42 o 
   0   1  16       16.99       15.19      1.23 o 
   1   1  16      129.01      123.80      4.62 o 
   2   1  16      302.40      287.68      4.88 o 
   3   1  16       12.81       12.94      1.25 o 
   4   1  16       30.93       34.63      1.81 o 
   5   1  16        0.28       -1.01      1.01 o 
   6   1  16        0.02        0.07      1.57 o 
 -10   2  16        8.62        8.40      1.75 o 
  -9   2  16        1.87        2.43      1.45 o 
  -8   2  16       15.40       13.36      1.45 o 
  -7   2  16        5.67        2.96      1.69 o 
  -6   2  16      217.78      235.08      4.32 o 
  -5   2  16        3.01        2.81      0.98 o 
  -4   2  16        2.24        1.79      0.81 o 
  -3   2  16       49.82       52.80      2.32 o 
  -2   2  16        0.27       -0.72      0.76 o 
  -1   2  16       15.68       16.12      1.42 o 
   0   2  16       33.37       36.78      2.44 o 
   1   2  16       79.27       70.90      2.65 o 
   2   2  16       72.54       74.89      2.76 o 
   3   2  16        5.17        4.77      1.06 o 
   4   2  16       30.73       41.65      2.22 o 
   5   2  16       24.03       22.10      1.86 o 
   6   2  16       10.46        9.22      1.91 o 
 -10   3  16        0.12       -1.68      2.15 o 
  -9   3  16       88.49       96.00      3.21 o 
  -8   3  16        1.83        2.89      1.01 o 
  -7   3  16      221.17      238.17      4.39 o 
  -6   3  16      310.68      326.14      5.32 o 
  -5   3  16       10.94       11.14      1.20 o 
  -4   3  16        5.65        5.43      1.00 o 
  -3   3  16       51.29       47.17      1.84 o 
  -2   3  16       69.29       69.91      2.17 o 
  -1   3  16       36.85       42.59      2.14 o 
   0   3  16        8.70       12.26      1.70 o 
   1   3  16       15.59       18.71      1.98 o 
   2   3  16      218.75      220.10      5.29 o 
   3   3  16       56.38       59.46      2.60 o 
   4   3  16        0.24       -1.18      1.18 o 
  -9   4  16        6.62        7.72      1.84 o 
  -8   4  16       14.11       18.96      1.72 o 
  -7   4  16       25.29       23.71      1.58 o 
  -6   4  16        8.80        8.61      1.20 o 
  -5   4  16      124.26      118.96      2.96 o 
  -4   4  16      229.28      217.50      4.17 o 
  -3   4  16        0.31       -0.83      0.83 o 
  -2   4  16       51.49       50.63      1.98 o 
  -1   4  16        2.70        2.74      1.15 o 
   0   4  16       10.34        7.48      1.69 o 
   1   4  16       11.69       12.17      1.83 o 
   2   4  16       21.32       17.44      1.77 o 
   3   4  16       36.40       35.31      2.30 o 
  -7   5  16       29.50       29.49      2.07 o 
  -6   5  16       14.33       16.05      1.46 o 
  -5   5  16        7.63        8.11      1.39 o 
  -4   5  16        0.00       -0.90      0.90 o 
  -3   5  16       62.30       60.20      3.76 o 
  -2   5  16       22.63       26.24      1.67 o 
  -1   5  16       44.03       43.42      5.51 o 
   0   5  16        1.14        1.03      1.52 o 
   1   5  16        5.08        5.03      1.65 o 
   2   5  16        8.86       10.12      2.54 o 
  -5   6  16        0.52       -2.09      2.09 o 
  -4   6  16        6.46        8.10      1.91 o 
  -3   6  16      124.01      147.85      4.98 o 
  -2   6  16       59.73       58.23      3.54 o 
  -9   1  17        0.31       -1.00      1.39 o 
  -8   1  17        6.19        5.08      1.74 o 
  -7   1  17       19.62       17.31      1.99 o 
  -6   1  17        3.31        4.21      1.31 o 
  -5   1  17        0.18       -0.75      1.19 o 
  -4   1  17       23.38       25.05      2.03 o 
  -3   1  17        5.98        4.48      1.07 o 
  -2   1  17       85.46       90.72      2.66 o 
  -1   1  17       35.30       39.42      4.71 o 
   0   1  17        9.98        6.42      1.30 o 
   1   1  17       37.20       43.53      1.96 o 
   2   1  17       71.78       72.27      2.90 o 
   3   1  17      118.97      121.76      3.55 o 
   4   1  17       19.19       19.24      1.54 o 
   5   1  17        6.79        7.60      1.54 o 
  -9   2  17       17.84       19.27      2.21 o 
  -8   2  17       15.68       17.48      2.87 o 
  -7   2  17       42.81       41.05      2.80 o 
  -6   2  17        0.02       -1.02      1.02 o 
  -5   2  17       24.44       28.53      1.87 o 
  -4   2  17       18.29       21.15      1.38 o 
  -3   2  17        0.04        0.35      0.86 o 
  -2   2  17      104.68      120.67      2.88 o 
  -1   2  17        1.65       -0.01      1.17 o 
   0   2  17       68.44       76.98      3.38 o 
   1   2  17        1.21        0.22      1.09 o 
   2   2  17       99.11      112.26      3.49 o 
   3   2  17       31.31       36.97      2.29 o 
   4   2  17        0.01        0.41      1.31 o 
   5   2  17        5.80        4.40      2.60 o 
  -9   3  17        5.00        7.61      2.74 o 
  -8   3  17        0.85       -0.13      1.17 o 
  -7   3  17        3.17        5.15      1.16 o 
  -6   3  17       89.08      100.53      2.78 o 
  -5   3  17        0.00       -0.34      0.91 o 
  -4   3  17        0.18       -0.89      0.89 o 
  -3   3  17        0.08        0.60      0.94 o 
  -2   3  17        1.30        1.12      0.95 o 
  -1   3  17        3.96        3.53      1.40 o 
   0   3  17        3.80        2.20      1.31 o 
   1   3  17        2.44        3.19      1.24 o 
   2   3  17       45.56       48.05      2.51 o 
   3   3  17       64.39       62.94      2.76 o 
  -8   4  17        1.84        4.39      1.76 o 
  -7   4  17       32.91       40.40      1.99 o 
  -6   4  17        0.37       -0.56      0.97 o 
  -5   4  17        3.53        1.21      1.02 o 
  -4   4  17       46.46       41.98      1.99 o 
  -3   4  17      173.23      181.35      3.79 o 
  -2   4  17        2.07        1.42      1.19 o 
  -1   4  17       12.10       13.84      1.94 o 
   0   4  17       92.39      107.75      4.29 o 
   1   4  17        0.00        0.69      1.64 o 
   2   4  17       12.81       15.52      2.10 o 
  -6   5  17        6.99        8.35      2.84 o 
  -5   5  17        6.93        7.68      1.24 o 
  -4   5  17        0.00       -0.33      1.02 o 
  -3   5  17       16.15       13.63      1.43 o 
  -2   5  17       66.29       64.55      2.77 o 
  -1   5  17        1.76       -1.14      1.53 o 
  -8   0  18        0.93       -1.94      1.94 o 
  -7   0  18        6.01        3.19      2.10 o 
  -6   0  18        1.55        0.09      1.93 o 
  -5   0  18        6.91        4.73      2.26 o 
  -4   0  18       34.30       34.51      3.62 o 
  -3   0  18      129.91      135.43      6.38 o 
  -1   0  18        4.89        3.51      2.23 o 
   0   0  18      453.00      491.52     14.45 o 
   1   0  18       33.05       28.00      2.46 o 
   2   0  18      111.09       96.77      5.71 o 
   3   0  18        8.07        7.89      1.93 o 
   4   0  18       28.29       31.38      2.81 o 
  -8   1  18        8.20        8.36      4.57 o 
  -7   1  18      158.45      172.25      5.39 o 
  -6   1  18        0.81       -0.17      1.30 o 
  -5   1  18        0.60        0.16      1.36 o 
  -4   1  18       48.38       47.63      2.85 o 
  -3   1  18        5.82        8.58      3.05 o 
  -2   1  18       18.46       20.79      3.15 o 
  -1   1  18       69.83       78.41      3.51 o 
   0   1  18       24.90       29.66      2.25 o 
   1   1  18       49.16       49.97      2.46 o 
   2   1  18       13.29       10.96      2.03 o 
   3   1  18       24.79       29.97      2.12 o 
   4   1  18        0.09       -1.23      1.63 o 
  -7   2  18        0.34       -1.43      1.43 o 
  -6   2  18       80.39       79.92      3.57 o 
  -5   2  18       62.45       56.60      2.68 o 
  -4   2  18        1.82        2.67      1.17 o 
  -3   2  18       23.23       24.51      1.59 o 
  -2   2  18        0.00       -0.68      1.40 o 
  -1   2  18       48.37       48.88      2.96 o 
   0   2  18        0.46        0.66      1.13 o 
   1   2  18        2.98        2.64      1.29 o 
   2   2  18       38.44       39.93      2.33 o 
   3   2  18        0.03       -1.54      1.58 o 
  -8   3  18        0.05        3.60      2.43 o 
  -7   3  18       27.47       29.40      2.50 o 
  -6   3  18       12.08        9.31      1.53 o 
  -5   3  18      178.38      192.64      3.97 o 
  -4   3  18        0.80       -1.08      1.30 o 
  -3   3  18        1.44        0.50      1.01 o 
  -2   3  18        0.03        0.01      1.32 o 
  -1   3  18      128.69      156.92      5.13 o 
   0   3  18        1.55        0.65      1.57 o 
   1   3  18        3.79        4.94      1.44 o 
   2   3  18       32.55       44.82      4.27 o 
  -7   4  18        0.37        2.00      2.50 o 
  -6   4  18       48.57       58.15      6.82 o 
  -5   4  18        2.82        2.51      1.13 o 
  -4   4  18       47.83       44.02      2.11 o 
  -3   4  18       10.50        6.69      1.28 o 
  -2   4  18       19.87       21.94      2.37 o 
  -1   4  18        2.09        1.09      2.44 o 
   0   4  18       80.26       83.57      5.37 o 
  -4   5  18       84.71       98.28      5.87 o 
  -3   5  18       10.57        6.42      2.04 o 
  -7   1  19       71.32       74.26      3.71 o 
  -6   1  19       19.78       25.68      2.49 o 
  -5   1  19       70.90       68.92      3.42 o 
  -4   1  19       22.19       19.73      2.25 o 
  -3   1  19       53.88       53.37      4.27 o 
  -1   1  19       34.89       33.58      2.68 o 
   0   1  19       23.62       30.24      2.58 o 
   1   1  19        2.28        2.59      1.76 o 
   2   1  19       13.38        8.26      2.28 o 
  -6   2  19       29.18       36.28      2.77 o 
  -5   2  19        7.46        6.99      1.87 o 
  -4   2  19       20.58       23.08      1.91 o 
  -3   2  19        0.15       -0.97      1.54 o 
  -2   2  19       43.33       41.81      3.92 o 
  -1   2  19        0.00       -1.11      1.53 o 
   0   2  19        9.49        7.96      1.54 o 
   1   2  19        0.33        0.73      1.40 o 
  -6   3  19       28.63       31.14      3.77 o 
  -5   3  19        0.87       -0.74      1.32 o 
  -4   3  19       23.07       25.02      1.97 o 
  -3   3  19       37.25       41.56      4.19 o 
  -2   3  19       11.95        9.68      1.93 o 
  -1   3  19        4.62        3.90      1.79 o 
   0   3  19       12.05        8.82      2.80 o 
  -3   4  19       83.34       89.01      5.74 o 
  -5   0  20        0.29        0.30      2.36 o 
  -4   0  20        9.55        4.10      2.62 o 
  -5   1  20       24.81       28.36      2.68 o 
  -4   1  20       26.73       31.35      5.49 o 
  -1   1  20       13.27       11.77      3.03 o 
   0   1  20        0.87       -0.91      2.58 o 
  -4   2  20        1.38       -3.21      5.46 o 
  -3   2  20        8.98        9.29      2.93 o 
  -2   2  20       10.49       20.98      3.49 o 
                                                 
